# Supplementary material for: Evaluating cancer etiology and risk with a mathematical model of tumor evolution
Source: Nat Commun. 2022 Nov 24;13:7224. doi: 10.1038/s41467-022-34760-1 (PMC9700699; doi:10.1038/s41467-022-34760-1)
Supplement: Supplementary file 4 — Supplementary Software [file 41467_2022_34760_MOESM4_ESM.zip]

Archive with 7 entries (6 files):
- SupplementarySoftware/
- SupplementarySoftware/ExpectedNbMutations.nb
- __MACOSX/SupplementarySoftware/._ExpectedNbMutations.nb
- SupplementarySoftware/DemoDataset.xlsx
- __MACOSX/SupplementarySoftware/._DemoDataset.xlsx
- SupplementarySoftware/readme.rtf
- __MACOSX/SupplementarySoftware/._readme.rtf
