# Supplementary material for: Evaluating cancer etiology and risk with a mathematical model of tumor evolution
Source: Nat Commun. 2022 Nov 24;13:7224. doi: 10.1038/s41467-022-34760-1 (PMC9700699; doi:10.1038/s41467-022-34760-1)
Supplement: Supplementary file 4 — Supplementary Software [file 41467_2022_34760_MOESM4_ESM.zip › SupplementarySoftware/ExpectedNbMutations.nb]

(*CacheID: 234*)
(* Internal cache information:
NotebookFileLineBreakTest
NotebookFileLineBreakTest
NotebookDataPosition[         0,          0]
NotebookDataLength[     13430,        349]
NotebookOptionsPosition[     12344,        319]
NotebookOutlinePosition[     12939,        340]
CellTagsIndexPosition[     12896,        337]
WindowFrame->Normal*)

(* Beginning of Notebook Content *)
Notebook[{
Cell[TextData[{
 StyleBox["INPUT", "Text",
  FontWeight->"Bold",
  FontColor->GrayLevel[0]],
 StyleBox["\[LineSeparator] Non tissue-specific parameters\n- mu = background \
mutation rate\[LineSeparator]- c = upper bound for the time between cancer \
and sequencing\[LineSeparator]", "Text",
  FontColor->GrayLevel[0]],
 StyleBox["Tissue-specific parameters:\n- n = number of required drivers to \
get to cancer\n- init = number of divisions that occur during development\n- \
b = division rate of the healthy tissue\n- bc = ",
  FontColor->GrayLevel[0]],
 StyleBox["division rate in cancer tissue", "Text",
  FontColor->GrayLevel[0]],
 StyleBox["\n- rho = proportion of the population that gets that cancer by \
age 80\n\[LineSeparator]",
  FontColor->GrayLevel[0]],
 StyleBox["OUTPUT\[LineSeparator]",
  FontWeight->"Bold",
  FontColor->GrayLevel[0]],
 StyleBox["Expected number of mutations in a cancer cell lineage of a patient \
of age a, for a given tissue \n\n",
  FontColor->GrayLevel[0]],
 StyleBox["CODE (WOLFRAM LANGUAGE)",
  FontWeight->"Bold",
  FontColor->GrayLevel[0]]
}], "Text",
 CellChangeTimes->{{3.8309244661661777`*^9, 3.830924488448258*^9}, {
   3.830924527410675*^9, 3.830924563315197*^9}, {3.830924701160552*^9, 
   3.8309247390773907`*^9}, {3.8309250454056377`*^9, 
   3.8309251455464973`*^9}, {3.8309252135612*^9, 3.830925226556612*^9}, 
   3.83092525846356*^9, {3.830925403877233*^9, 3.830925463654915*^9}, {
   3.830942658353635*^9, 3.830942658958514*^9}, {3.8626308350170593`*^9, 
   3.862630836389587*^9}, {3.867232184654249*^9, 3.867232259604988*^9}, {
   3.867232562672584*^9, 3.867232571867003*^9}, {3.867232606203884*^9, 
   3.867232715922061*^9}, 3.867233026566307*^9, {3.867243062241119*^9, 
   3.867243074855838*^9}, {3.867243209009416*^9, 3.867243214780294*^9}, {
   3.8672532852605553`*^9, 3.867253315164173*^9}, {3.867253506615036*^9, 
   3.8672535407262163`*^9}, {3.867254738906786*^9, 3.8672547667975187`*^9}, 
   3.867255034014032*^9, {3.867258569473024*^9, 3.867258579486493*^9}, {
   3.86725886096542*^9, 
   3.867258882992886*^9}},ExpressionUUID->"575fc69c-db4c-4f7b-8bfa-\
8f1d6957cd19"],

Cell[BoxData[
 RowBox[{
  RowBox[{"(*", " ", 
   RowBox[{
   "fitness", " ", "of", " ", "a", " ", "driver", " ", "mutation", " ", "of", 
    " ", "type", " ", "S"}], " ", "*)"}], "\[IndentingNewLine]", 
  RowBox[{
   RowBox[{
    RowBox[{"s", "[", 
     RowBox[{"n_", ",", "b_", ",", "bc_"}], "]"}], ":=", 
    RowBox[{
     RowBox[{"(", 
      RowBox[{
       RowBox[{"Sqrt", "[", 
        RowBox[{"1", "+", 
         RowBox[{
          RowBox[{"(", 
           RowBox[{
            RowBox[{"n", "^", "2"}], "-", "1"}], ")"}], "*", 
          RowBox[{"bc", "/", "b"}]}]}], "]"}], "-", "n"}], ")"}], "/", 
     RowBox[{"(", 
      RowBox[{"n", "-", "1"}], ")"}]}]}], ";"}], " "}]], "Input",
 CellChangeTimes->{{3.830925382689732*^9, 3.830925384020051*^9}, {
   3.830942662319132*^9, 3.830942683023781*^9}, {3.831522792781571*^9, 
   3.83152280344637*^9}, {3.831522860205069*^9, 3.831522878004294*^9}, {
   3.842000356727235*^9, 3.842000375940956*^9}, {3.8501951289658833`*^9, 
   3.850195129407341*^9}, {3.862895177208329*^9, 3.862895206916891*^9}, {
   3.862895752839643*^9, 3.862895757608296*^9}, 3.862998906935031*^9, {
   3.863669057919835*^9, 3.863669058277319*^9}, {3.863669305401443*^9, 
   3.863669305678897*^9}, 3.867231723064869*^9, 3.867232250906858*^9, {
   3.8672325297026854`*^9, 3.867232539681381*^9}, {3.867232725018742*^9, 
   3.8672327377898273`*^9}, 3.867232820295576*^9, {3.8672331156102552`*^9, 
   3.867233121405528*^9}},
 CellLabel->"In[1]:=",ExpressionUUID->"40f1a604-1d2a-423d-a64f-bd854ab12def"],

Cell[BoxData[
 RowBox[{
  StyleBox[" ", "Program"], 
  RowBox[{"(*", " ", 
   RowBox[{"vector", " ", 
    RowBox[{"(", 
     RowBox[{"b", ",", "b1", ",", "..", ",", 
      RowBox[{"b", 
       RowBox[{"(", 
        RowBox[{"n", "-", "1"}], ")"}]}]}], ")"}], " ", "of", " ", "the", " ",
     "successive", " ", "division", " ", "rates"}], " ", "*)"}], 
  "\[IndentingNewLine]", 
  RowBox[{
   RowBox[{
    RowBox[{"B", "[", 
     RowBox[{"n_", ",", "b_", ",", "bc_"}], "]"}], ":=", 
    RowBox[{"Which", 
     StyleBox["[", "Program"], 
     RowBox[{
      RowBox[{
       StyleBox["n", "Program"], 
       StyleBox["\[Equal]", "Program"], "1"}], ",", 
      RowBox[{"{", "b", "}"}], ",", 
      StyleBox["\[IndentingNewLine]", "Program"], 
      StyleBox[
       RowBox[{"n", " ", "==", " ", "2"}], "Program"], 
      StyleBox[",", "Program"], 
      StyleBox[
       RowBox[{"{", 
        RowBox[{"b", ",", 
         RowBox[{
          RowBox[{"(", 
           RowBox[{"1", "+", 
            RowBox[{"2", "*", 
             RowBox[{"(", 
              RowBox[{"1", "+", 
               RowBox[{"s", "[", 
                RowBox[{"n", ",", "b", ",", "bc"}], "]"}]}], ")"}]}]}], ")"}],
           "*", 
          RowBox[{"b", "/", "3"}]}]}], "}"}], "Program"], 
      StyleBox[",", "Program"], 
      StyleBox["\[IndentingNewLine]", "Program"], 
      StyleBox[" ", "Program"], 
      StyleBox[
       RowBox[{"n", " ", "==", " ", "3"}], "Program"], 
      StyleBox[",", "Program"], 
      StyleBox[
       RowBox[{"{", 
        RowBox[{"b", ",", 
         RowBox[{
          RowBox[{"(", 
           RowBox[{"1", "+", "1", "+", 
            RowBox[{"s", "[", 
             RowBox[{"n", ",", "b", ",", "bc"}], "]"}]}], ")"}], "*", 
          RowBox[{"b", "/", "2"}]}], ",", 
         RowBox[{
          RowBox[{"(", 
           RowBox[{"1", "+", 
            RowBox[{"4", "*", 
             RowBox[{"(", 
              RowBox[{"1", "+", 
               RowBox[{"s", "[", 
                RowBox[{"n", ",", "b", ",", "bc"}], "]"}]}], ")"}]}], "+", 
            RowBox[{
             RowBox[{"(", 
              RowBox[{"1", "+", 
               RowBox[{"s", "[", 
                RowBox[{"n", ",", "b", ",", "bc"}], "]"}]}], ")"}], "^", 
             "2"}]}], ")"}], "*", 
          RowBox[{"b", "/", "6"}]}]}], "}"}], "Program"], 
      StyleBox[",", "Program"], 
      StyleBox["\[IndentingNewLine]", "Program"], 
      StyleBox[
       RowBox[{"n", "\[Equal]", "4"}], "Program"], 
      StyleBox[",", "Program"], 
      StyleBox[
       RowBox[{"{", 
        RowBox[{"b", ",", 
         RowBox[{
          RowBox[{"(", 
           RowBox[{"3", "+", 
            RowBox[{"2", "*", 
             RowBox[{"(", 
              RowBox[{"1", "+", 
               RowBox[{"s", "[", 
                RowBox[{"n", ",", "b", ",", "bc"}], "]"}]}], ")"}]}]}], ")"}],
           "*", 
          RowBox[{"b", "/", "5"}]}], ",", 
         RowBox[{
          RowBox[{"(", 
           RowBox[{"3", "+", 
            RowBox[{"6", "*", 
             RowBox[{"(", 
              RowBox[{"1", "+", 
               RowBox[{"s", "[", 
                RowBox[{"n", ",", "b", ",", "bc"}], "]"}]}], ")"}]}], "+", 
            RowBox[{
             RowBox[{"(", 
              RowBox[{"1", "+", 
               RowBox[{"s", "[", 
                RowBox[{"n", ",", "b", ",", "bc"}], "]"}]}], ")"}], "^", 
             "2"}]}], ")"}], "*", 
          RowBox[{"b", "/", "10"}]}], ",", 
         RowBox[{
          RowBox[{"(", 
           RowBox[{"1", "+", 
            RowBox[{"6", "*", 
             RowBox[{"(", 
              RowBox[{"1", "+", 
               RowBox[{"s", "[", 
                RowBox[{"n", ",", "b", ",", "bc"}], "]"}]}], ")"}]}], "+", 
            RowBox[{"3", "*", 
             RowBox[{
              RowBox[{"(", 
               RowBox[{"1", "+", 
                RowBox[{"s", "[", 
                 RowBox[{"n", ",", "b", ",", "bc"}], "]"}]}], ")"}], "^", 
              "2"}]}]}], ")"}], "*", 
          RowBox[{"b", "/", "10"}]}]}], "}"}], "Program"]}], 
     StyleBox["]", "Program"]}]}], 
   StyleBox[";", "Program"]}], 
  StyleBox[" ", "Program"]}]], "Input",
 CellChangeTimes->{{3.867232761151518*^9, 3.8672328124118023`*^9}, {
  3.86723309366227*^9, 3.867233145800961*^9}},
 CellLabel->"In[4]:=",ExpressionUUID->"44404881-ce65-471a-977b-df2cac179b1a"],

Cell[BoxData[
 RowBox[{
  RowBox[{"(*", " ", 
   RowBox[{
    RowBox[{
    "expected", " ", "cancer", " ", "arrival", " ", "time", " ", "Tn"}], ",", 
    " ", 
    RowBox[{
     RowBox[{
     "conditioned", " ", "on", " ", "occurring", " ", "between", " ", "a"}], 
     "-", 
     RowBox[{"c", " ", "and", " ", "a"}]}], ",", " ", 
    RowBox[{"if", " ", "Tn", " ", "follows", " ", "Weibull", 
     RowBox[{"(", 
      RowBox[{"n", ",", "beta"}], ")"}]}]}], " ", "*)"}], 
  "\[IndentingNewLine]", 
  RowBox[{
   RowBox[{
    RowBox[{"conditionaltime", "[", 
     RowBox[{"n_", ",", "beta_", ",", " ", "a_", ",", " ", "c_"}], "]"}], ":=",
     " ", 
    RowBox[{
     RowBox[{"beta", "^", 
      RowBox[{"(", 
       RowBox[{
        RowBox[{"-", "1"}], "/", "n"}], ")"}]}], "*", 
     RowBox[{
      RowBox[{"Gamma", "[", 
       RowBox[{
        RowBox[{"1", " ", "+", " ", 
         RowBox[{"1", "/", "n"}]}], ",", " ", 
        RowBox[{"beta", "*", 
         RowBox[{
          RowBox[{"(", 
           RowBox[{"a", " ", "-", " ", "c"}], ")"}], "^", "n"}]}], ",", " ", 
        RowBox[{"beta", "*", 
         RowBox[{"a", "^", "n"}]}]}], "]"}], "/", 
      RowBox[{"Gamma", "[", 
       RowBox[{"1", ",", " ", 
        RowBox[{"beta", "*", 
         RowBox[{
          RowBox[{"(", 
           RowBox[{"a", " ", "-", " ", "c"}], ")"}], "^", "n"}]}], ",", " ", 
        RowBox[{"beta", "*", 
         RowBox[{"a", "^", "n"}]}]}], "]"}]}]}]}], ";"}]}]], "Input",
 CellChangeTimes->{{3.83152396167101*^9, 3.83152403175987*^9}, {
   3.831699084554595*^9, 3.831699084835169*^9}, {3.863165183371991*^9, 
   3.863165305584895*^9}, {3.86316536941934*^9, 3.863165414879745*^9}, {
   3.8631658007108507`*^9, 3.8631659973470697`*^9}, {3.8631660341580973`*^9, 
   3.86316618097864*^9}, 3.863166233283613*^9, {3.8631670583306103`*^9, 
   3.863167058742758*^9}, 3.863167459047538*^9, {3.863172534465563*^9, 
   3.863172534755332*^9}, {3.8666262447811537`*^9, 3.8666262628549137`*^9}, 
   3.867232248965723*^9, 3.867232752562036*^9, {3.867233155897193*^9, 
   3.867233259283023*^9}},
 CellLabel->"In[2]:=",ExpressionUUID->"0f779231-81e8-4d95-b29c-077d429b9518"],

Cell[BoxData[
 RowBox[{
  StyleBox[
   RowBox[{"(*", " ", 
    RowBox[{
     RowBox[{
     "expected", " ", "number", " ", "of", " ", "mutations", " ", "in", " ", 
      "a", " ", "cancer", " ", "cell", " ", "lineage", " ", "of", " ", "a", 
      " ", "patient", " ", "of", " ", "age", " ", "a"}], ",", " ", 
     RowBox[{
     "for", " ", "a", " ", "given", " ", "tissue", " ", "with", " ", 
      "parameters", " ", 
      RowBox[{"(", 
       RowBox[{"n", ",", "init", ",", "b", ",", "bc", ",", "rho"}], ")"}]}]}],
     " ", "*)"}],
   FontColor->GrayLevel[0]], "\[IndentingNewLine]", 
  RowBox[{
   RowBox[{
    RowBox[{
     RowBox[{"expected", "[", 
      RowBox[{
      "mu_", ",", "c_", ",", "n_", ",", "init_", ",", " ", "b_", ",", " ", 
       "bc_", ",", "rho_"}], "]"}], "[", "a_", "]"}], ":=", " ", 
    RowBox[{
     RowBox[{"mu", "*", "init"}], "+", 
     RowBox[{"mu", "*", 
      RowBox[{"Total", "[", 
       RowBox[{"B", "[", 
        RowBox[{"n", ",", " ", "b", ",", " ", "bc"}], "]"}], "]"}], "*", 
      RowBox[{
       RowBox[{"conditionaltime", "[", 
        RowBox[{"n", ",", " ", 
         RowBox[{
          RowBox[{"-", 
           RowBox[{"Log", "[", 
            RowBox[{"1", "-", "rho"}], "]"}]}], "/", 
          RowBox[{"80", "^", "n"}]}], ",", " ", "a", ",", " ", "c"}], "]"}], 
       "/", "n"}]}]}]}], ";"}]}]], "Input",
 CellChangeTimes->{{3.833514264604967*^9, 3.833514278601357*^9}, {
   3.862916169908807*^9, 3.862916186545443*^9}, {3.8632484303980103`*^9, 
   3.863248430678423*^9}, {3.867232968402103*^9, 3.867232989578635*^9}, 
   3.86723306234379*^9, {3.8672333031350527`*^9, 3.867233363602851*^9}, {
   3.867338665596714*^9, 3.867338670722946*^9}},
 CellLabel->"In[3]:=",ExpressionUUID->"1e232559-78b2-424f-af9c-adc646c0c551"]
},
WindowSize->{1280, 684},
WindowMargins->{{0, Automatic}, {Automatic, 0}},
PrintingCopies->1,
PrintingPageRange->{1, Automatic},
FrontEndVersion->"12.0 for Mac OS X x86 (64-bit) (April 8, 2019)",
StyleDefinitions->Notebook[{
   Cell[
    StyleData[StyleDefinitions -> "Default.nb"]]}, Visible -> False, 
  FrontEndVersion -> "12.0 for Mac OS X x86 (64-bit) (April 8, 2019)", 
  StyleDefinitions -> "PrivateStylesheetFormatting.nb"]
]
(* End of Notebook Content *)

(* Internal cache information *)
(*CellTagsOutline
CellTagsIndex->{}
*)
(*CellTagsIndex
CellTagsIndex->{}
*)
(*NotebookFileOutline
Notebook[{
Cell[400, 13, 2133, 42, 357, "Text",ExpressionUUID->"575fc69c-db4c-4f7b-8bfa-8f1d6957cd19"],
Cell[2536, 57, 1521, 33, 52, "Input",ExpressionUUID->"40f1a604-1d2a-423d-a64f-bd854ab12def"],
Cell[4060, 92, 4355, 124, 115, "Input",ExpressionUUID->"44404881-ce65-471a-977b-df2cac179b1a"],
Cell[8418, 218, 2148, 54, 52, "Input",ExpressionUUID->"0f779231-81e8-4d95-b29c-077d429b9518"],
Cell[10569, 274, 1771, 43, 52, "Input",ExpressionUUID->"1e232559-78b2-424f-af9c-adc646c0c551"]
}
]
*)
