# Supplementary material for: Evaluating cancer etiology and risk with a mathematical model of tumor evolution
Source: Nat Commun. 2022 Nov 24;13:7224. doi: 10.1038/s41467-022-34760-1 (PMC9700699; doi:10.1038/s41467-022-34760-1)
Supplement: Supplementary file 4 — Supplementary Software [file 41467_2022_34760_MOESM4_ESM.zip › SupplementarySoftware/DemoDataset.xlsx]

## Sheet: Example (BRCA)
Age a	Expected nb of mutations
5	3.03752
10	5.37752
15	7.99458
20	10.674
25	13.3755
30	16.0871
35	18.8043
40	21.5248
45	24.2474
50	26.9715
55	29.6966
60	32.4225
65	35.1489
70	37.8758
75	40.6029
80	43.3304
85	46.058
90	48.7859
