# Supplementary material for: Evaluating cancer etiology and risk with a mathematical model of tumor evolution
Source: Nat Commun. 2022 Nov 24;13:7224. doi: 10.1038/s41467-022-34760-1 (PMC9700699; doi:10.1038/s41467-022-34760-1)
Supplement: Supplementary file 6 — Source Data [file 41467_2022_34760_MOESM6_ESM.xlsx]

## Sheet: Fig 1a
Expected number of mutations	Observed number of mutations	Cancer type	Patient ID (TCGA)
29.6966	20	BRCA	TCGA-3C-AAAU
33.513	30	BRCA	TCGA-3C-AALJ
28.0614	39	BRCA	TCGA-3C-AALK
26.9715	22	BRCA	TCGA-4H-AAAK
28.0614	44	BRCA	TCGA-5T-A9QA
31.8772	21	BRCA	TCGA-A1-A0SD
30.2417	31	BRCA	TCGA-A1-A0SE
29.1515	40	BRCA	TCGA-A1-A0SF
32.9677	25	BRCA	TCGA-A1-A0SG
20.9805	110	BRCA	TCGA-A1-A0SH
28.0614	222	BRCA	TCGA-A1-A0SI
20.9805	26	BRCA	TCGA-A1-A0SJ
29.1515	64	BRCA	TCGA-A1-A0SK
41.6939	19	BRCA	TCGA-A1-A0SM
26.9715	62	BRCA	TCGA-A1-A0SN
21.5248	44	BRCA	TCGA-A1-A0SP
24.2474	23	BRCA	TCGA-A1-A0SQ
35.6942	39	BRCA	TCGA-A2-A04N
19.3482	87	BRCA	TCGA-A2-A04R
25.3369	48	BRCA	TCGA-A2-A04U
32.4225	19	BRCA	TCGA-A2-A0CK
46.058	35	BRCA	TCGA-A2-A0CO
39.512	67	BRCA	TCGA-A2-A0CS
22.0692	16	BRCA	TCGA-A2-A0CV
36.2396	52	BRCA	TCGA-A2-A0CW
22.6136	21	BRCA	TCGA-A2-A0D3
37.8758	25	BRCA	TCGA-A2-A0EN
30.2417	15	BRCA	TCGA-A2-A0EP
28.0614	11	BRCA	TCGA-A2-A0ES
31.332	47	BRCA	TCGA-A2-A0ET
28.6065	15	BRCA	TCGA-A2-A0EW
33.513	20	BRCA	TCGA-A2-A0ST
35.6942	25	BRCA	TCGA-A2-A0SU
34.0583	35	BRCA	TCGA-A2-A0SV
44.4214	57	BRCA	TCGA-A2-A0SW
25.8817	31	BRCA	TCGA-A2-A0SX
31.8772	177	BRCA	TCGA-A2-A0T0
29.6966	24	BRCA	TCGA-A2-A0T1
19.8922	34	BRCA	TCGA-A2-A0T3
33.513	27	BRCA	TCGA-A2-A0T4
20.9805	15	BRCA	TCGA-A2-A0T5
26.9715	20	BRCA	TCGA-A2-A0T6
27.5164	15	BRCA	TCGA-A2-A0T7
31.8772	21	BRCA	TCGA-A2-A0YC
34.0583	64	BRCA	TCGA-A2-A0YD
25.8817	38	BRCA	TCGA-A2-A0YE
36.2396	34	BRCA	TCGA-A2-A0YF
34.0583	51	BRCA	TCGA-A2-A0YG
28.6065	82	BRCA	TCGA-A2-A0YH
33.513	12	BRCA	TCGA-A2-A0YI
20.9805	61	BRCA	TCGA-A2-A0YJ
25.8817	30	BRCA	TCGA-A2-A0YL
36.2396	70	BRCA	TCGA-A2-A0YM
30.2417	50	BRCA	TCGA-A2-A0YT
40.0575	35	BRCA	TCGA-A2-A1FV
33.513	86	BRCA	TCGA-A2-A1FW
32.9677	26	BRCA	TCGA-A2-A1FX
34.0583	19	BRCA	TCGA-A2-A1FZ
26.4266	40	BRCA	TCGA-A2-A1G0
46.058	40	BRCA	TCGA-A2-A1G1
38.4212	45	BRCA	TCGA-A2-A1G4
26.9715	12	BRCA	TCGA-A2-A1G6
37.8758	22	BRCA	TCGA-A2-A259
20.9805	107	BRCA	TCGA-A2-A25B
26.9715	52	BRCA	TCGA-A2-A25C
48.7859	61	BRCA	TCGA-A2-A25D
18.2606	64	BRCA	TCGA-A2-A25E
35.6942	20	BRCA	TCGA-A2-A25F
29.6966	24	BRCA	TCGA-A2-A3KC
25.3369	14	BRCA	TCGA-A2-A3KD
33.513	26	BRCA	TCGA-A2-A3XS
24.2474	87	BRCA	TCGA-A2-A3XT
18.8043	19	BRCA	TCGA-A2-A3XU
22.6136	6	BRCA	TCGA-A2-A3XW
26.4266	38	BRCA	TCGA-A2-A3XX
26.4266	43	BRCA	TCGA-A2-A3XY
24.7921	42	BRCA	TCGA-A2-A3XZ
36.2396	13	BRCA	TCGA-A2-A4RX
24.7921	11	BRCA	TCGA-A2-A4RY
41.6939	10	BRCA	TCGA-A2-A4S0
35.6942	66	BRCA	TCGA-A2-A4S1
33.513	31	BRCA	TCGA-A2-A4S2
31.8772	68	BRCA	TCGA-A2-A4S3
24.7921	523	BRCA	TCGA-A7-A13D
23.7028	23	BRCA	TCGA-A7-A13F
42.7849	217	BRCA	TCGA-A7-A13G
32.9677	8	BRCA	TCGA-A7-A13H
29.6966	242	BRCA	TCGA-A7-A26F
26.9715	76	BRCA	TCGA-A7-A26G
38.9666	116	BRCA	TCGA-A7-A26H
35.1489	89	BRCA	TCGA-A7-A26I
28.6065	35	BRCA	TCGA-A7-A2KD
38.4212	18	BRCA	TCGA-A7-A3IY
33.513	64	BRCA	TCGA-A7-A3IZ
33.513	14	BRCA	TCGA-A7-A3J0
34.0583	25	BRCA	TCGA-A7-A3J1
42.7849	50	BRCA	TCGA-A7-A3RF
37.8758	24	BRCA	TCGA-A7-A425
26.9715	15	BRCA	TCGA-A7-A426
21.5248	62	BRCA	TCGA-A7-A4SA
30.2417	28	BRCA	TCGA-A7-A4SB
33.513	26	BRCA	TCGA-A7-A4SC
28.0614	45	BRCA	TCGA-A7-A4SD
29.1515	98	BRCA	TCGA-A7-A4SE
29.1515	71	BRCA	TCGA-A7-A4SF
25.3369	21	BRCA	TCGA-A7-A5ZW
25.8817	34	BRCA	TCGA-A7-A5ZX
27.5164	47	BRCA	TCGA-A7-A6VV
25.8817	61	BRCA	TCGA-A7-A6VW
25.8817	105	BRCA	TCGA-A7-A6VY
37.3304	72	BRCA	TCGA-A8-A06R
22.6136	82	BRCA	TCGA-A8-A075
27.5164	23	BRCA	TCGA-A8-A09V
26.9715	17	BRCA	TCGA-AC-A23E
41.1484	40	BRCA	TCGA-AC-A23G
48.7859	4975	BRCA	TCGA-AC-A23H
45.5125	95	BRCA	TCGA-AC-A2B8
42.2394	83	BRCA	TCGA-AC-A2BK
22.0692	26	BRCA	TCGA-AC-A2BM
35.1489	12	BRCA	TCGA-AC-A2FB
33.513	31	BRCA	TCGA-AC-A2FE
21.5248	11	BRCA	TCGA-AC-A2FF
42.7849	29	BRCA	TCGA-AC-A2FG
47.1492	33	BRCA	TCGA-AC-A2FM
35.1489	32	BRCA	TCGA-AC-A2FO
31.332	821	BRCA	TCGA-AC-A2QH
41.1484	71	BRCA	TCGA-AC-A2QI
25.8817	7	BRCA	TCGA-AC-A2QJ
24.7921	91	BRCA	TCGA-AC-A3BB
42.7849	39	BRCA	TCGA-AC-A3EH
36.785	343	BRCA	TCGA-AC-A3OD
42.7849	33	BRCA	TCGA-AC-A3QP
26.9715	30	BRCA	TCGA-AC-A3TM
40.6029	27	BRCA	TCGA-AC-A3TN
35.6942	62	BRCA	TCGA-AC-A3W7
40.0575	14	BRCA	TCGA-AC-A3YI
35.6942	19	BRCA	TCGA-AC-A3YJ
34.0583	50	BRCA	TCGA-AC-A4ZE
41.1484	154	BRCA	TCGA-AC-A5EH
47.6947	30	BRCA	TCGA-AC-A5EI
40.0575	50	BRCA	TCGA-AC-A5XU
31.332	70	BRCA	TCGA-AC-A62V
38.9666	48	BRCA	TCGA-AC-A62X
42.7849	64	BRCA	TCGA-AC-A62Y
25.3369	17	BRCA	TCGA-AC-A6IV
26.4266	89	BRCA	TCGA-AC-A6IX
23.1582	25	BRCA	TCGA-AC-A6NO
27.5164	19	BRCA	TCGA-AC-A7VB
30.2417	20	BRCA	TCGA-AC-A7VC
38.9666	86	BRCA	TCGA-AC-A8OQ
40.6029	53	BRCA	TCGA-AC-A8OR
38.4212	56	BRCA	TCGA-AC-A8OS
33.513	117	BRCA	TCGA-AN-A0AT
31.8772	26	BRCA	TCGA-AN-A0XO
37.3304	28	BRCA	TCGA-AN-A0XP
29.6966	31	BRCA	TCGA-AN-A0XR
34.0583	22	BRCA	TCGA-AN-A0XS
29.1515	13	BRCA	TCGA-AN-A0XT
29.1515	111	BRCA	TCGA-AN-A0XU
36.2396	27	BRCA	TCGA-AN-A0XV
19.3482	302	BRCA	TCGA-AN-A0XW
22.0692	55	BRCA	TCGA-AO-A03V
32.9677	21	BRCA	TCGA-AO-A0J8
26.4266	15	BRCA	TCGA-AO-A0JG
20.4363	137	BRCA	TCGA-AO-A124
25.3369	9	BRCA	TCGA-AO-A12A
23.1582	46	BRCA	TCGA-AO-A12D
19.3482	24	BRCA	TCGA-AO-A12F
37.3304	21	BRCA	TCGA-AO-A12H
24.7921	7	BRCA	TCGA-AO-A1KO
41.6939	41	BRCA	TCGA-AO-A1KP
27.5164	70	BRCA	TCGA-AO-A1KR
37.3304	38	BRCA	TCGA-AO-A1KS
42.2394	53	BRCA	TCGA-AO-A1KT
32.9677	64	BRCA	TCGA-AQ-A04H
37.8758	44	BRCA	TCGA-AQ-A0Y5
45.5125	33	BRCA	TCGA-AQ-A1H2
26.4266	40	BRCA	TCGA-AQ-A1H3
27.5164	56	BRCA	TCGA-AQ-A54N
27.5164	21	BRCA	TCGA-AQ-A54O
29.6966	74	BRCA	TCGA-AQ-A7U7
23.1582	56	BRCA	TCGA-AR-A0TP
14.4593	39	BRCA	TCGA-AR-A0TQ
36.785	29	BRCA	TCGA-AR-A0TR
24.7921	76	BRCA	TCGA-AR-A0TS
28.6065	59	BRCA	TCGA-AR-A0TT
35.6942	61	BRCA	TCGA-AR-A0TV
26.9715	47	BRCA	TCGA-AR-A0TW
23.1582	46	BRCA	TCGA-AR-A0TZ
39.512	267	BRCA	TCGA-AR-A0U0
19.3482	99	BRCA	TCGA-AR-A0U1
25.3369	104	BRCA	TCGA-AR-A0U2
31.8772	30	BRCA	TCGA-AR-A0U3
27.5164	99	BRCA	TCGA-AR-A1AH
25.3369	71	BRCA	TCGA-AR-A1AI
44.967	34	BRCA	TCGA-AR-A1AJ
37.8758	61	BRCA	TCGA-AR-A1AK
32.4225	25	BRCA	TCGA-AR-A1AL
28.0614	13	BRCA	TCGA-AR-A1AM
24.7921	20	BRCA	TCGA-AR-A1AN
25.3369	84	BRCA	TCGA-AR-A1AO
43.3304	68	BRCA	TCGA-AR-A1AP
26.4266	36	BRCA	TCGA-AR-A1AQ
26.9715	49	BRCA	TCGA-AR-A1AR
29.1515	37	BRCA	TCGA-AR-A1AS
33.513	28	BRCA	TCGA-AR-A1AT
20.9805	15	BRCA	TCGA-AR-A1AU
36.785	37	BRCA	TCGA-AR-A1AV
35.1489	31	BRCA	TCGA-AR-A1AW
34.6036	21	BRCA	TCGA-AR-A1AX
35.1489	69	BRCA	TCGA-AR-A1AY
24.7921	30	BRCA	TCGA-AR-A24K
13.9172	45	BRCA	TCGA-AR-A24L
20.4363	19	BRCA	TCGA-AR-A24M
29.1515	33	BRCA	TCGA-AR-A24N
23.1582	17	BRCA	TCGA-AR-A24O
25.3369	23	BRCA	TCGA-AR-A24P
24.2474	21	BRCA	TCGA-AR-A24R
32.9677	48	BRCA	TCGA-AR-A24S
24.7921	16	BRCA	TCGA-AR-A24T
25.3369	48	BRCA	TCGA-AR-A24U
28.0614	24	BRCA	TCGA-AR-A24V
29.6966	17	BRCA	TCGA-AR-A24W
28.0614	57	BRCA	TCGA-AR-A24X
30.7869	46	BRCA	TCGA-AR-A24Z
26.9715	11	BRCA	TCGA-AR-A252
26.9715	35	BRCA	TCGA-AR-A254
33.513	90	BRCA	TCGA-AR-A255
29.6966	50	BRCA	TCGA-AR-A2LH
21.5248	14	BRCA	TCGA-AR-A2LJ
33.513	35	BRCA	TCGA-AR-A2LK
37.8758	32	BRCA	TCGA-AR-A2LL
26.4266	13	BRCA	TCGA-AR-A2LM
35.1489	37	BRCA	TCGA-AR-A2LN
24.7921	14	BRCA	TCGA-AR-A2LO
31.8772	12	BRCA	TCGA-AR-A2LQ
26.4266	54	BRCA	TCGA-AR-A2LR
33.513	23	BRCA	TCGA-AR-A5QM
36.785	24	BRCA	TCGA-AR-A5QN
29.1515	22	BRCA	TCGA-AR-A5QP
36.785	69	BRCA	TCGA-AR-A5QQ
39.512	48	BRCA	TCGA-B6-A0I1
26.4266	94	BRCA	TCGA-B6-A0I6
43.8759	32	BRCA	TCGA-B6-A0IH
27.5164	30	BRCA	TCGA-B6-A0RH
32.4225	47	BRCA	TCGA-B6-A0RL
30.7869	26	BRCA	TCGA-B6-A0RM
32.4225	26	BRCA	TCGA-B6-A0RN
38.4212	33	BRCA	TCGA-B6-A0RO
39.512	25	BRCA	TCGA-B6-A0RP
36.785	39	BRCA	TCGA-B6-A0RQ
20.9805	42	BRCA	TCGA-B6-A0RT
21.5248	49	BRCA	TCGA-B6-A0RU
22.6136	52	BRCA	TCGA-B6-A0RV
31.332	17	BRCA	TCGA-B6-A0WS
32.9677	15	BRCA	TCGA-B6-A0WT
36.2396	24	BRCA	TCGA-B6-A0WV
31.332	32	BRCA	TCGA-B6-A0WW
21.5248	32	BRCA	TCGA-B6-A0WX
21.5248	30	BRCA	TCGA-B6-A0WY
26.9715	75	BRCA	TCGA-B6-A0WZ
29.1515	18	BRCA	TCGA-B6-A0X0
25.8817	67	BRCA	TCGA-B6-A0X1
33.513	21	BRCA	TCGA-B6-A0X4
32.9677	44	BRCA	TCGA-B6-A0X5
36.2396	32	BRCA	TCGA-B6-A1KC
36.785	69	BRCA	TCGA-B6-A1KF
34.0583	23	BRCA	TCGA-B6-A1KI
30.7869	64	BRCA	TCGA-B6-A1KN
33.513	36	BRCA	TCGA-B6-A2IU
26.9715	42	BRCA	TCGA-B6-A3ZX
25.3369	21	BRCA	TCGA-B6-A401
25.3369	34	BRCA	TCGA-B6-A402
29.6966	25	BRCA	TCGA-B6-A408
23.7028	45	BRCA	TCGA-B6-A409
41.1484	50	BRCA	TCGA-B6-A40B
27.5164	44	BRCA	TCGA-B6-A40C
24.2474	15	BRCA	TCGA-BH-A0AU
28.0614	65	BRCA	TCGA-BH-A0AV
25.3369	59	BRCA	TCGA-BH-A0AZ
30.2417	74	BRCA	TCGA-BH-A0B0
21.5248	61	BRCA	TCGA-BH-A0B5
22.6136	27	BRCA	TCGA-BH-A0B7
32.4225	25	BRCA	TCGA-BH-A0BC
30.2417	24	BRCA	TCGA-BH-A0BF
39.512	36	BRCA	TCGA-BH-A0BG
18.8043	53	BRCA	TCGA-BH-A0BL
29.1515	20	BRCA	TCGA-BH-A0BO
20.9805	19	BRCA	TCGA-BH-A0BQ
29.6966	13	BRCA	TCGA-BH-A0BS
30.2417	27	BRCA	TCGA-BH-A0BT
38.4212	78	BRCA	TCGA-BH-A0BW
32.9677	31	BRCA	TCGA-BH-A0C1
25.3369	16	BRCA	TCGA-BH-A0C3
25.8817	47	BRCA	TCGA-BH-A0C7
31.332	21	BRCA	TCGA-BH-A0DD
33.513	26	BRCA	TCGA-BH-A0DE
34.0583	27	BRCA	TCGA-BH-A0DH
34.0583	34	BRCA	TCGA-BH-A0DI
42.2394	23	BRCA	TCGA-BH-A0DO
22.6136	25	BRCA	TCGA-BH-A0DQ
22.0692	14	BRCA	TCGA-BH-A0DT
29.1515	11	BRCA	TCGA-BH-A0DV
33.513	54	BRCA	TCGA-BH-A0DX
28.6065	18	BRCA	TCGA-BH-A0E9
38.9666	24	BRCA	TCGA-BH-A0EA
27.5164	15	BRCA	TCGA-BH-A0EI
24.7921	13	BRCA	TCGA-BH-A0H3
24.2474	90	BRCA	TCGA-BH-A0H5
42.2394	28	BRCA	TCGA-BH-A0HI
36.2396	21	BRCA	TCGA-BH-A0HN
31.8772	25	BRCA	TCGA-BH-A0RX
31.332	18	BRCA	TCGA-BH-A0W3
24.7921	30	BRCA	TCGA-BH-A0W4
41.6939	20	BRCA	TCGA-BH-A0W5
44.4214	96	BRCA	TCGA-BH-A0WA
26.9715	40	BRCA	TCGA-BH-A18F
43.8759	1055	BRCA	TCGA-BH-A18G
34.0583	49	BRCA	TCGA-BH-A18H
28.6065	14	BRCA	TCGA-BH-A18I
30.2417	75	BRCA	TCGA-BH-A18J
24.7921	56	BRCA	TCGA-BH-A18K
26.9715	47	BRCA	TCGA-BH-A18L
20.9805	12	BRCA	TCGA-BH-A18M
47.6947	27	BRCA	TCGA-BH-A18N
30.2417	90	BRCA	TCGA-BH-A18Q
26.9715	30	BRCA	TCGA-BH-A18R
42.7849	25	BRCA	TCGA-BH-A18S
37.8758	77	BRCA	TCGA-BH-A18T
42.2394	59	BRCA	TCGA-BH-A1EN
36.785	38	BRCA	TCGA-BH-A1EO
18.8043	50	BRCA	TCGA-BH-A1ES
29.6966	29	BRCA	TCGA-BH-A1ET
44.967	4	BRCA	TCGA-BH-A1EU
24.2474	85	BRCA	TCGA-BH-A1EV
20.4363	14	BRCA	TCGA-BH-A1EW
36.2396	23	BRCA	TCGA-BH-A1EX
42.7849	53	BRCA	TCGA-BH-A1EY
43.3304	65	BRCA	TCGA-BH-A1F0
28.6065	61	BRCA	TCGA-BH-A1F2
33.513	52	BRCA	TCGA-BH-A1F5
27.5164	38	BRCA	TCGA-BH-A1F6
42.2394	100	BRCA	TCGA-BH-A1FC
16.6302	35	BRCA	TCGA-BH-A1FE
47.6947	24	BRCA	TCGA-BH-A1FG
25.3369	34	BRCA	TCGA-BH-A1FH
35.6942	28	BRCA	TCGA-BH-A1FJ
37.3304	21	BRCA	TCGA-BH-A1FL
23.7028	52	BRCA	TCGA-BH-A1FM
39.512	19	BRCA	TCGA-BH-A1FR
23.7028	102	BRCA	TCGA-BH-A1FU
34.6036	20	BRCA	TCGA-BH-A201
32.4225	25	BRCA	TCGA-BH-A202
42.2394	69	BRCA	TCGA-BH-A203
43.3304	37	BRCA	TCGA-BH-A204
25.8817	71	BRCA	TCGA-BH-A208
41.6939	108	BRCA	TCGA-BH-A209
26.9715	27	BRCA	TCGA-BH-A28O
24.7921	15	BRCA	TCGA-BH-A28Q
24.2474	504	BRCA	TCGA-BH-A2L8
40.6029	31	BRCA	TCGA-BH-A42T
43.3304	23	BRCA	TCGA-BH-A42U
22.0692	42	BRCA	TCGA-BH-A42V
27.5164	80	BRCA	TCGA-BH-A5IZ
34.0583	62	BRCA	TCGA-BH-A5J0
24.7921	32	BRCA	TCGA-BH-A6R8
32.9677	12	BRCA	TCGA-BH-A6R9
47.1492	43	BRCA	TCGA-BH-A8FY
31.332	61	BRCA	TCGA-BH-A8FZ
29.1515	20	BRCA	TCGA-BH-A8G0
28.6065	24	BRCA	TCGA-BH-AB28
36.2396	62	BRCA	TCGA-C8-A12L
37.8758	46	BRCA	TCGA-C8-A12M
31.332	21	BRCA	TCGA-C8-A12N
26.9715	24	BRCA	TCGA-C8-A12O
42.2394	111	BRCA	TCGA-C8-A12Q
23.1582	162	BRCA	TCGA-C8-A12T
24.7921	41	BRCA	TCGA-C8-A12U
29.6966	44	BRCA	TCGA-C8-A12V
26.4266	42	BRCA	TCGA-C8-A12W
33.513	56	BRCA	TCGA-C8-A12X
23.7028	27	BRCA	TCGA-C8-A12Y
24.2474	46	BRCA	TCGA-C8-A12Z
28.0614	36	BRCA	TCGA-C8-A130
44.4214	55	BRCA	TCGA-C8-A131
30.2417	60	BRCA	TCGA-C8-A132
35.1489	33	BRCA	TCGA-C8-A133
28.0614	92	BRCA	TCGA-C8-A134
34.6036	56	BRCA	TCGA-C8-A135
18.2606	49	BRCA	TCGA-C8-A137
29.1515	40	BRCA	TCGA-C8-A138
31.8772	55	BRCA	TCGA-C8-A1HE
25.8817	30	BRCA	TCGA-C8-A1HF
26.9715	35	BRCA	TCGA-C8-A1HG
21.5248	43	BRCA	TCGA-C8-A1HI
28.6065	98	BRCA	TCGA-C8-A1HJ
28.6065	58	BRCA	TCGA-C8-A1HK
20.4363	26	BRCA	TCGA-C8-A1HL
30.2417	50	BRCA	TCGA-C8-A1HN
18.2606	39	BRCA	TCGA-C8-A1HO
25.3369	74	BRCA	TCGA-C8-A26V
31.332	55	BRCA	TCGA-C8-A26W
31.332	83	BRCA	TCGA-C8-A26X
31.8772	39	BRCA	TCGA-C8-A26Z
15.5443	32	BRCA	TCGA-C8-A273
32.9677	44	BRCA	TCGA-C8-A278
25.8817	28	BRCA	TCGA-C8-A27A
36.785	41	BRCA	TCGA-C8-A3M8
26.4266	41	BRCA	TCGA-C8-A8HR
26.4266	21	BRCA	TCGA-C8-A9FZ
28.0614	68	BRCA	TCGA-D8-A13Y
27.5164	72	BRCA	TCGA-D8-A13Z
33.513	107	BRCA	TCGA-D8-A140
21.5248	20	BRCA	TCGA-D8-A141
40.0575	113	BRCA	TCGA-D8-A142
27.5164	47	BRCA	TCGA-D8-A143
43.3304	33	BRCA	TCGA-D8-A145
30.7869	35	BRCA	TCGA-D8-A146
29.1515	46	BRCA	TCGA-D8-A1JB
31.8772	91	BRCA	TCGA-D8-A1JC
22.0692	103	BRCA	TCGA-D8-A1JD
33.513	27	BRCA	TCGA-D8-A1JE
42.7849	43	BRCA	TCGA-D8-A1JF
30.2417	26	BRCA	TCGA-D8-A1JH
29.1515	39	BRCA	TCGA-D8-A1JI
29.1515	68	BRCA	TCGA-D8-A1JJ
31.8772	47	BRCA	TCGA-D8-A1JM
39.512	130	BRCA	TCGA-D8-A1JP
41.6939	21	BRCA	TCGA-D8-A1JS
37.8758	42	BRCA	TCGA-D8-A1JT
27.5164	16	BRCA	TCGA-D8-A1JU
43.8759	48	BRCA	TCGA-D8-A1X5
43.3304	39	BRCA	TCGA-D8-A1X6
21.5248	41	BRCA	TCGA-D8-A1X7
33.513	62	BRCA	TCGA-D8-A1X8
35.6942	101	BRCA	TCGA-D8-A1X9
34.6036	24	BRCA	TCGA-D8-A1XA
33.513	31	BRCA	TCGA-D8-A1XB
46.058	22	BRCA	TCGA-D8-A1XC
24.2474	40	BRCA	TCGA-D8-A1XF
46.6036	49	BRCA	TCGA-D8-A1XG
41.1484	71	BRCA	TCGA-D8-A1XJ
18.2606	85	BRCA	TCGA-D8-A1XL
30.7869	57	BRCA	TCGA-D8-A1XM
30.2417	19	BRCA	TCGA-D8-A1XO
30.2417	27	BRCA	TCGA-D8-A1XR
25.8817	22	BRCA	TCGA-D8-A1XS
32.9677	28	BRCA	TCGA-D8-A1XT
30.2417	23	BRCA	TCGA-D8-A1XU
45.5125	27	BRCA	TCGA-D8-A1XV
28.6065	95	BRCA	TCGA-D8-A1XW
40.0575	33	BRCA	TCGA-D8-A1XY
43.8759	62	BRCA	TCGA-D8-A1XZ
35.1489	65	BRCA	TCGA-D8-A1Y0
38.4212	22	BRCA	TCGA-D8-A1Y2
32.9677	49	BRCA	TCGA-D8-A1Y3
35.6942	10	BRCA	TCGA-D8-A27E
21.5248	61	BRCA	TCGA-D8-A27F
40.6029	911	BRCA	TCGA-D8-A27G
31.332	31	BRCA	TCGA-D8-A27I
25.3369	19	BRCA	TCGA-D8-A27K
26.4266	40	BRCA	TCGA-D8-A27L
31.8772	80	BRCA	TCGA-D8-A27M
19.3482	40	BRCA	TCGA-D8-A27N
34.6036	19	BRCA	TCGA-D8-A27P
22.0692	28	BRCA	TCGA-D8-A27R
28.6065	17	BRCA	TCGA-D8-A27T
29.6966	32	BRCA	TCGA-D8-A27W
29.1515	16	BRCA	TCGA-D8-A3Z5
30.2417	27	BRCA	TCGA-D8-A3Z6
36.785	66	BRCA	TCGA-D8-A4Z1
42.7849	35	BRCA	TCGA-D8-A73W
28.6065	33	BRCA	TCGA-D8-A73X
22.0692	18	BRCA	TCGA-E2-A10A
19.8922	29	BRCA	TCGA-E2-A14N
41.1484	27	BRCA	TCGA-E2-A14O
42.7849	78	BRCA	TCGA-E2-A14P
26.9715	27	BRCA	TCGA-E2-A14Q
33.513	116	BRCA	TCGA-E2-A14R
35.1489	25	BRCA	TCGA-E2-A14S
28.0614	30	BRCA	TCGA-E2-A14T
40.0575	13	BRCA	TCGA-E2-A14U
28.6065	91	BRCA	TCGA-E2-A14V
42.2394	74	BRCA	TCGA-E2-A14W
29.6966	24	BRCA	TCGA-E2-A14X
18.8043	31	BRCA	TCGA-E2-A14Y
34.6036	72	BRCA	TCGA-E2-A14Z
25.8817	62	BRCA	TCGA-E2-A150
27.5164	15	BRCA	TCGA-E2-A153
36.785	40	BRCA	TCGA-E2-A154
31.332	56	BRCA	TCGA-E2-A155
32.9677	19	BRCA	TCGA-E2-A156
24.2474	81	BRCA	TCGA-E2-A15A
32.9677	24	BRCA	TCGA-E2-A15C
25.3369	20	BRCA	TCGA-E2-A15D
21.5248	63	BRCA	TCGA-E2-A15E
41.1484	55	BRCA	TCGA-E2-A15G
20.4363	27	BRCA	TCGA-E2-A15H
23.7028	10	BRCA	TCGA-E2-A15I
27.5164	21	BRCA	TCGA-E2-A15J
31.332	72	BRCA	TCGA-E2-A15K
35.1489	26	BRCA	TCGA-E2-A15L
35.6942	92	BRCA	TCGA-E2-A15M
48.2403	28	BRCA	TCGA-E2-A15O
32.9677	22	BRCA	TCGA-E2-A15P
34.6036	32	BRCA	TCGA-E2-A15R
18.2606	54	BRCA	TCGA-E2-A15S
35.1489	26	BRCA	TCGA-E2-A15T
34.0583	53	BRCA	TCGA-E2-A1AZ
26.9715	49	BRCA	TCGA-E2-A1B0
24.2474	47	BRCA	TCGA-E2-A1B1
40.0575	29	BRCA	TCGA-E2-A1B4
24.7921	35	BRCA	TCGA-E2-A1B5
23.7028	33	BRCA	TCGA-E2-A1B6
34.0583	30	BRCA	TCGA-E2-A1BC
28.6065	28	BRCA	TCGA-E2-A1BD
32.9677	27	BRCA	TCGA-E2-A1IE
40.0575	12	BRCA	TCGA-E2-A1IF
24.2474	38	BRCA	TCGA-E2-A1IG
43.3304	73	BRCA	TCGA-E2-A1IH
27.5164	26	BRCA	TCGA-E2-A1II
30.7869	18	BRCA	TCGA-E2-A1IJ
38.4212	12	BRCA	TCGA-E2-A1IK
42.2394	22	BRCA	TCGA-E2-A1IL
19.8922	10	BRCA	TCGA-E2-A1IO
32.4225	31	BRCA	TCGA-E2-A1IU
23.7028	24	BRCA	TCGA-E2-A1L6
21.5248	65	BRCA	TCGA-E2-A1L7
28.0614	40	BRCA	TCGA-E2-A1L8
21.5248	22	BRCA	TCGA-E2-A1L9
31.8772	112	BRCA	TCGA-E2-A1LA
22.0692	42	BRCA	TCGA-E2-A1LB
38.4212	75	BRCA	TCGA-E2-A1LE
30.7869	25	BRCA	TCGA-E2-A1LI
45.5125	35	BRCA	TCGA-E2-A1LK
39.512	76	BRCA	TCGA-E2-A1LL
24.7921	73	BRCA	TCGA-E2-A1LS
42.2394	78	BRCA	TCGA-E2-A2P5
23.1582	9	BRCA	TCGA-E2-A3DX
37.3304	34	BRCA	TCGA-E2-A56Z
25.3369	20	BRCA	TCGA-E2-A570
38.9666	19	BRCA	TCGA-E2-A572
25.8817	50	BRCA	TCGA-E2-A573
23.7028	111	BRCA	TCGA-E2-A574
37.3304	40	BRCA	TCGA-E2-A576
48.7859	63	BRCA	TCGA-E2-A9RU
37.8758	28	BRCA	TCGA-E9-A1N3
22.0692	30	BRCA	TCGA-E9-A1N4
24.2474	57	BRCA	TCGA-E9-A1N5
25.8817	33	BRCA	TCGA-E9-A1N8
31.332	58	BRCA	TCGA-E9-A1N9
31.332	97	BRCA	TCGA-E9-A1NA
40.6029	90	BRCA	TCGA-E9-A1ND
15.0016	47	BRCA	TCGA-E9-A1NE
32.4225	70	BRCA	TCGA-E9-A1NF
33.513	19	BRCA	TCGA-E9-A1NG
38.4212	29	BRCA	TCGA-E9-A1NH
32.9677	19	BRCA	TCGA-E9-A1QZ
31.332	24	BRCA	TCGA-E9-A1R0
27.5164	58	BRCA	TCGA-E9-A1R2
37.8758	18	BRCA	TCGA-E9-A1R3
34.0583	38	BRCA	TCGA-E9-A1R5
34.0583	28	BRCA	TCGA-E9-A1R6
34.6036	42	BRCA	TCGA-E9-A1R7
25.8817	21	BRCA	TCGA-E9-A1RA
21.5248	31	BRCA	TCGA-E9-A1RB
30.2417	41	BRCA	TCGA-E9-A1RC
36.2396	18	BRCA	TCGA-E9-A1RD
40.0575	59	BRCA	TCGA-E9-A1RE
33.513	48	BRCA	TCGA-E9-A1RG
34.0583	89	BRCA	TCGA-E9-A1RH
23.1582	19	BRCA	TCGA-E9-A1RI
22.6136	25	BRCA	TCGA-E9-A227
31.332	36	BRCA	TCGA-E9-A228
19.8922	23	BRCA	TCGA-E9-A229
40.0575	51	BRCA	TCGA-E9-A22A
38.4212	58	BRCA	TCGA-E9-A22B
20.4363	26	BRCA	TCGA-E9-A22D
25.3369	100	BRCA	TCGA-E9-A22G
22.6136	19	BRCA	TCGA-E9-A22H
28.0614	74	BRCA	TCGA-E9-A243
29.1515	93	BRCA	TCGA-E9-A244
25.3369	32	BRCA	TCGA-E9-A245
27.5164	20	BRCA	TCGA-E9-A248
24.2474	18	BRCA	TCGA-E9-A249
37.3304	19	BRCA	TCGA-E9-A24A
38.4212	88	BRCA	TCGA-E9-A295
38.9666	61	BRCA	TCGA-E9-A2JS
34.0583	25	BRCA	TCGA-E9-A2JT
26.4266	62	BRCA	TCGA-E9-A3HO
42.2394	27	BRCA	TCGA-E9-A3Q9
17.7169	66	BRCA	TCGA-E9-A3QA
25.8817	28	BRCA	TCGA-E9-A3X8
46.058	29	BRCA	TCGA-E9-A54X
34.0583	41	BRCA	TCGA-E9-A54Y
32.4225	24	BRCA	TCGA-E9-A5FK
35.1489	96	BRCA	TCGA-E9-A5FL
22.0692	22	BRCA	TCGA-E9-A5UO
34.0583	19	BRCA	TCGA-E9-A5UP
24.2474	17	BRCA	TCGA-E9-A6HE
43.3304	106	BRCA	TCGA-EW-A1IW
25.8817	48	BRCA	TCGA-EW-A1IX
20.4363	28	BRCA	TCGA-EW-A1IY
20.4363	24	BRCA	TCGA-EW-A1J1
26.9715	37	BRCA	TCGA-EW-A1J2
32.9677	46	BRCA	TCGA-EW-A1J3
37.8758	37	BRCA	TCGA-EW-A1J6
30.2417	108	BRCA	TCGA-EW-A1OV
23.1582	36	BRCA	TCGA-EW-A1OX
34.0583	54	BRCA	TCGA-EW-A1OY
30.2417	50	BRCA	TCGA-EW-A1OZ
29.6966	23	BRCA	TCGA-EW-A1P0
36.785	36	BRCA	TCGA-EW-A1P1
25.8817	19	BRCA	TCGA-EW-A1P3
23.1582	77	BRCA	TCGA-EW-A1P4
41.6939	11	BRCA	TCGA-EW-A1P5
34.6036	19	BRCA	TCGA-EW-A1P6
31.8772	22	BRCA	TCGA-EW-A1P7
31.332	42	BRCA	TCGA-EW-A1P8
31.8772	46	BRCA	TCGA-EW-A1PA
35.6942	106	BRCA	TCGA-EW-A1PC
32.9677	88	BRCA	TCGA-EW-A1PD
30.2417	27	BRCA	TCGA-EW-A1PE
28.6065	17	BRCA	TCGA-EW-A1PG
28.0614	54	BRCA	TCGA-EW-A1PH
22.0692	36	BRCA	TCGA-EW-A2FS
20.9805	24	BRCA	TCGA-EW-A2FV
28.0614	13	BRCA	TCGA-EW-A2FW
40.6029	47	BRCA	TCGA-EW-A423
18.2606	21	BRCA	TCGA-EW-A6S9
31.8772	75	BRCA	TCGA-EW-A6SA
33.513	68	BRCA	TCGA-EW-A6SB
32.4225	30	BRCA	TCGA-EW-A6SC
17.1735	47	BRCA	TCGA-EW-A6SD
34.0583	114	BRCA	TCGA-GI-A2C8
37.3304	491	BRCA	TCGA-GM-A2D9
24.7921	31	BRCA	TCGA-GM-A2DA
33.513	115	BRCA	TCGA-GM-A2DB
30.7869	14	BRCA	TCGA-GM-A2DC
28.6065	57	BRCA	TCGA-GM-A2DD
28.6065	37	BRCA	TCGA-GM-A2DF
28.0614	56	BRCA	TCGA-GM-A2DI
31.332	29	BRCA	TCGA-GM-A2DK
26.9715	43	BRCA	TCGA-GM-A2DL
30.7869	19	BRCA	TCGA-GM-A2DM
31.332	23	BRCA	TCGA-GM-A2DN
34.0583	66	BRCA	TCGA-GM-A3NW
38.9666	37	BRCA	TCGA-GM-A3NY
24.7921	8	BRCA	TCGA-GM-A3XG
26.4266	92	BRCA	TCGA-GM-A3XL
23.7028	14	BRCA	TCGA-GM-A3XN
36.2396	23	BRCA	TCGA-GM-A4E0
34.0583	32	BRCA	TCGA-GM-A5PV
35.1489	26	BRCA	TCGA-GM-A5PX
30.2417	73	BRCA	TCGA-HN-A2NL
24.2474	17	BRCA	TCGA-HN-A2OB
26.4266	84	BRCA	TCGA-JL-A3YW
24.7921	27	BRCA	TCGA-JL-A3YX
23.7028	22	BRCA	TCGA-LD-A66U
28.0614	37	BRCA	TCGA-LD-A7W5
29.1515	29	BRCA	TCGA-LD-A7W6
39.512	19	BRCA	TCGA-LD-A9QF
32.9677	15	BRCA	TCGA-LL-A440
33.513	70	BRCA	TCGA-LL-A441
45.5125	32	BRCA	TCGA-LL-A50Y
34.6036	67	BRCA	TCGA-LL-A5YL
47.6947	24	BRCA	TCGA-LL-A5YM
24.7921	26	BRCA	TCGA-LL-A5YN
26.9715	56	BRCA	TCGA-LL-A5YO
26.4266	80	BRCA	TCGA-LL-A5YP
48.7859	58	BRCA	TCGA-LL-A6FP
26.9715	33	BRCA	TCGA-LL-A6FR
36.2396	133	BRCA	TCGA-LL-A73Y
29.6966	44	BRCA	TCGA-LL-A73Z
32.9677	51	BRCA	TCGA-LL-A740
26.4266	79	BRCA	TCGA-LL-A7SZ
37.8758	36	BRCA	TCGA-LL-A7T0
37.3304	44	BRCA	TCGA-LL-A9Q3
39.512	87	BRCA	TCGA-LQ-A4E4
23.7028	15	BRCA	TCGA-MS-A51U
31.8772	25	BRCA	TCGA-OK-A5Q2
38.4212	31	BRCA	TCGA-OL-A5D6
37.8758	51	BRCA	TCGA-OL-A5D7
21.5248	17	BRCA	TCGA-OL-A5D8
32.9677	83	BRCA	TCGA-OL-A5DA
34.0583	23	BRCA	TCGA-OL-A5RU
23.1582	13	BRCA	TCGA-OL-A5RV
27.5164	22	BRCA	TCGA-OL-A5RX
28.0614	11	BRCA	TCGA-OL-A5RY
30.7869	99	BRCA	TCGA-OL-A5RZ
35.6942	25	BRCA	TCGA-OL-A5S0
19.3482	43	BRCA	TCGA-OL-A66I
43.3304	51	BRCA	TCGA-OL-A66J
38.9666	31	BRCA	TCGA-OL-A66K
38.4212	63	BRCA	TCGA-OL-A66L
31.8772	29	BRCA	TCGA-OL-A66N
20.9805	20	BRCA	TCGA-OL-A66O
40.6029	80	BRCA	TCGA-OL-A66P
23.1582	37	BRCA	TCGA-OL-A6VO
26.4266	70	BRCA	TCGA-OL-A6VQ
25.8817	24	BRCA	TCGA-OL-A6VR
36.2396	51	BRCA	TCGA-OL-A97C
38.9666	105	BRCA	TCGA-PE-A5DC
34.6036	59	BRCA	TCGA-PE-A5DD
22.0692	464	BRCA	TCGA-PE-A5DE
29.1515	116	BRCA	TCGA-PL-A8LV
18.8043	29	BRCA	TCGA-PL-A8LX
16.0871	8	BRCA	TCGA-PL-A8LY
15.5443	89	BRCA	TCGA-PL-A8LZ
34.6036	24	BRCA	TCGA-S3-A6ZF
38.4212	30	BRCA	TCGA-S3-A6ZG
15.5443	33	BRCA	TCGA-S3-A6ZH
34.0583	45	BRCA	TCGA-S3-AA0Z
36.2396	62	BRCA	TCGA-S3-AA11
44.4214	34	BRCA	TCGA-S3-AA12
25.3369	15	BRCA	TCGA-S3-AA14
27.5164	37	BRCA	TCGA-S3-AA15
34.6036	103	BRCA	TCGA-S3-AA17
39.512	90	BRCA	TCGA-UL-AAZ6
40.6029	25	BRCA	TCGA-V7-A7HQ
35.6942	18	BRCA	TCGA-W8-A86G
29.6966	38	BRCA	TCGA-WT-AB41
41.6939	31	BRCA	TCGA-WT-AB44
24.7921	36	BRCA	TCGA-XX-A899
32.9677	20	BRCA	TCGA-Z7-A8R5
24.7921	65	BRCA	TCGA-Z7-A8R6
140.707	103	COAD	TCGA-3L-AA1B
155.02	76	COAD	TCGA-4N-A93T
171.721	146	COAD	TCGA-5M-AAT4
90.6505	1360	COAD	TCGA-5M-AAT6
176.494	95	COAD	TCGA-5M-AATE
197.972	71	COAD	TCGA-A6-2671
164.563	67	COAD	TCGA-A6-2674
181.266	78	COAD	TCGA-A6-2675
97.7954	18	COAD	TCGA-A6-2678
169.335	119	COAD	TCGA-A6-2679
162.177	69	COAD	TCGA-A6-2682
109.709	43	COAD	TCGA-A6-2685
164.563	794	COAD	TCGA-A6-3809
183.653	146	COAD	TCGA-A6-4105
131.167	162	COAD	TCGA-A6-4107
150.248	99	COAD	TCGA-A6-5657
169.335	107	COAD	TCGA-A6-5660
104.943	49	COAD	TCGA-A6-5662
186.039	40	COAD	TCGA-A6-5664
90.6505	53	COAD	TCGA-A6-5667
126.397	95	COAD	TCGA-A6-6137
140.707	98	COAD	TCGA-A6-6138
143.092	107	COAD	TCGA-A6-6140
69.2402	1062	COAD	TCGA-A6-6141
128.782	54	COAD	TCGA-A6-6142
128.782	82	COAD	TCGA-A6-6648
152.634	90	COAD	TCGA-A6-6649
126.397	87	COAD	TCGA-A6-6651
135.936	68	COAD	TCGA-A6-6652
150.248	104	COAD	TCGA-A6-6654
190.812	141	COAD	TCGA-A6-6782
128.782	38	COAD	TCGA-A6-A567
131.167	67	COAD	TCGA-A6-A56B
133.551	69	COAD	TCGA-AA-3488
174.108	97	COAD	TCGA-AA-3489
126.397	70	COAD	TCGA-AA-3494
183.653	92	COAD	TCGA-AA-3495
178.88	120	COAD	TCGA-AA-3506
124.013	62	COAD	TCGA-AA-3509
162.177	3093	COAD	TCGA-AA-3510
147.863	108	COAD	TCGA-AA-3511
188.426	16	COAD	TCGA-AA-3514
145.477	18	COAD	TCGA-AA-3519
202.745	20	COAD	TCGA-AA-3521
197.972	11	COAD	TCGA-AA-3524
209.906	21	COAD	TCGA-AA-3527
145.477	17	COAD	TCGA-AA-3532
181.266	19	COAD	TCGA-AA-3534
124.013	16	COAD	TCGA-AA-3538
157.405	24	COAD	TCGA-AA-3544
164.563	14	COAD	TCGA-AA-3548
159.791	12	COAD	TCGA-AA-3549
181.266	13	COAD	TCGA-AA-3556
162.177	17	COAD	TCGA-AA-3558
166.949	18	COAD	TCGA-AA-3560
166.949	13	COAD	TCGA-AA-3561
157.405	64	COAD	TCGA-AA-3655
116.86	96	COAD	TCGA-AA-3660
186.039	73	COAD	TCGA-AA-3662
150.248	137	COAD	TCGA-AA-3712
164.563	1745	COAD	TCGA-AA-3864
150.248	4611	COAD	TCGA-AA-3977
140.707	5042	COAD	TCGA-AA-3984
174.108	4525	COAD	TCGA-AA-A00N
162.177	10	COAD	TCGA-AA-A00Z
104.943	7138	COAD	TCGA-AA-A010
169.335	68	COAD	TCGA-AD-6888
176.494	1307	COAD	TCGA-AD-6889
150.248	80	COAD	TCGA-AD-6890
195.585	123	COAD	TCGA-AD-6899
133.551	77	COAD	TCGA-AD-6963
143.092	95	COAD	TCGA-AD-6965
116.86	79	COAD	TCGA-AD-A5EK
135.936	347	COAD	TCGA-AM-5820
157.405	990	COAD	TCGA-AM-5821
186.039	98	COAD	TCGA-AU-3779
150.248	96	COAD	TCGA-AY-5543
152.634	93	COAD	TCGA-AY-6386
124.013	68	COAD	TCGA-AY-A71X
100.178	70	COAD	TCGA-AY-A8YK
107.326	56	COAD	TCGA-AZ-4308
195.585	717	COAD	TCGA-AZ-4615
183.653	71	COAD	TCGA-AZ-4681
140.707	57	COAD	TCGA-AZ-4682
97.7954	66	COAD	TCGA-AZ-5403
116.86	80	COAD	TCGA-AZ-5407
166.949	248	COAD	TCGA-AZ-6599
147.863	122	COAD	TCGA-AZ-6600
178.88	53	COAD	TCGA-AZ-6603
178.88	100	COAD	TCGA-AZ-6605
188.426	113	COAD	TCGA-AZ-6606
159.791	65	COAD	TCGA-AZ-6607
102.56	38	COAD	TCGA-CA-5255
124.013	61	COAD	TCGA-CA-5256
119.244	60	COAD	TCGA-CA-5796
128.782	60	COAD	TCGA-CA-5797
145.477	70	COAD	TCGA-CA-6715
150.248	117	COAD	TCGA-CA-6716
104.943	3197	COAD	TCGA-CA-6718
104.943	80	COAD	TCGA-CK-4947
157.405	162	COAD	TCGA-CK-4950
109.709	125	COAD	TCGA-CK-4952
188.426	53	COAD	TCGA-CK-5912
188.426	119	COAD	TCGA-CK-5914
145.477	64	COAD	TCGA-CK-5915
102.56	49	COAD	TCGA-CK-6748
205.132	148	COAD	TCGA-CK-6751
159.791	128	COAD	TCGA-CM-4744
121.628	64	COAD	TCGA-CM-4748
143.092	67	COAD	TCGA-CM-4751
133.551	98	COAD	TCGA-CM-4752
190.812	121	COAD	TCGA-CM-5341
88.2695	44	COAD	TCGA-CM-5344
166.949	167	COAD	TCGA-CM-5348
157.405	101	COAD	TCGA-CM-5349
100.178	85	COAD	TCGA-CM-5860
186.039	79	COAD	TCGA-CM-5862
138.321	40	COAD	TCGA-CM-5863
138.321	204	COAD	TCGA-CM-5864
135.936	92	COAD	TCGA-CM-5868
171.721	81	COAD	TCGA-CM-6163
104.943	64	COAD	TCGA-CM-6164
171.721	104	COAD	TCGA-CM-6165
109.709	66	COAD	TCGA-CM-6166
131.167	54	COAD	TCGA-CM-6167
155.02	79	COAD	TCGA-CM-6169
169.335	84	COAD	TCGA-CM-6170
162.177	86	COAD	TCGA-CM-6172
78.7502	65	COAD	TCGA-CM-6675
174.108	105	COAD	TCGA-CM-6677
145.477	115	COAD	TCGA-CM-6678
133.551	53	COAD	TCGA-CM-6679
181.266	64	COAD	TCGA-CM-6680
193.199	78	COAD	TCGA-D5-5537
138.321	93	COAD	TCGA-D5-5538
138.321	100	COAD	TCGA-D5-5539
145.477	53	COAD	TCGA-D5-5541
174.108	157	COAD	TCGA-D5-6531
157.405	158	COAD	TCGA-D5-6533
143.092	151	COAD	TCGA-D5-6534
186.039	151	COAD	TCGA-D5-6535
169.335	79	COAD	TCGA-D5-6536
147.863	79	COAD	TCGA-D5-6537
102.56	89	COAD	TCGA-D5-6539
152.634	880	COAD	TCGA-D5-6540
112.093	61	COAD	TCGA-D5-6541
116.86	66	COAD	TCGA-D5-6898
178.88	89	COAD	TCGA-D5-6920
176.494	84	COAD	TCGA-D5-6922
131.167	78	COAD	TCGA-D5-6923
157.405	135	COAD	TCGA-D5-6924
150.248	98	COAD	TCGA-D5-6926
178.88	310	COAD	TCGA-D5-6931
159.791	126	COAD	TCGA-D5-6932
183.653	91	COAD	TCGA-D5-7000
164.563	160	COAD	TCGA-DM-A0X9
183.653	113	COAD	TCGA-DM-A1D0
205.132	93	COAD	TCGA-DM-A1D6
190.812	130	COAD	TCGA-DM-A1D7
114.476	156	COAD	TCGA-DM-A1D8
155.02	133	COAD	TCGA-DM-A1D9
157.405	52	COAD	TCGA-DM-A1DB
190.812	119	COAD	TCGA-DM-A1HA
162.177	127	COAD	TCGA-DM-A280
138.321	81	COAD	TCGA-DM-A282
164.563	155	COAD	TCGA-DM-A285
157.405	83	COAD	TCGA-DM-A288
181.266	97	COAD	TCGA-DM-A28A
171.721	88	COAD	TCGA-DM-A28C
166.949	72	COAD	TCGA-DM-A28E
169.335	249	COAD	TCGA-DM-A28F
174.108	112	COAD	TCGA-DM-A28G
174.108	75	COAD	TCGA-DM-A28K
145.477	63	COAD	TCGA-DM-A28M
140.707	122	COAD	TCGA-F4-6459
116.86	134	COAD	TCGA-F4-6460
93.0318	115	COAD	TCGA-F4-6461
116.86	60	COAD	TCGA-F4-6463
138.321	115	COAD	TCGA-F4-6569
138.321	59	COAD	TCGA-F4-6704
133.551	58	COAD	TCGA-F4-6805
135.936	78	COAD	TCGA-F4-6806
116.86	168	COAD	TCGA-F4-6807
124.013	119	COAD	TCGA-F4-6808
119.244	147	COAD	TCGA-F4-6809
178.88	104	COAD	TCGA-F4-6854
102.56	684	COAD	TCGA-F4-6856
131.167	8635	COAD	TCGA-F5-6814
174.108	152	COAD	TCGA-G4-6294
126.397	68	COAD	TCGA-G4-6297
159.791	156	COAD	TCGA-G4-6299
164.563	94	COAD	TCGA-G4-6306
83.5089	57	COAD	TCGA-G4-6307
159.791	95	COAD	TCGA-G4-6310
186.039	133	COAD	TCGA-G4-6311
176.494	138	COAD	TCGA-G4-6314
152.634	127	COAD	TCGA-G4-6315
114.476	74	COAD	TCGA-G4-6323
178.88	99	COAD	TCGA-G4-6625
209.906	117	COAD	TCGA-G4-6626
157.405	96	COAD	TCGA-NH-A50T
95.4134	78	COAD	TCGA-NH-A50U
133.551	77	COAD	TCGA-NH-A6GA
164.563	121	COAD	TCGA-NH-A6GB
152.634	106	COAD	TCGA-NH-A6GC
183.653	98	COAD	TCGA-NH-A8F8
147.863	121	COAD	TCGA-QG-A5YV
195.585	201	COAD	TCGA-QL-A97D
116.86	133	COAD	TCGA-RU-A8FL
100.178	134	COAD	TCGA-SS-A7HO
190.812	160	COAD	TCGA-T9-A92H
90.2818	119	ESCC	TCGA-IC-A6RF
66.083	78	ESCC	TCGA-IG-A3I8
70.1146	95	ESCC	TCGA-IG-A3QL
94.3165	251	ESCC	TCGA-IG-A3Y9
68.7707	80	ESCC	TCGA-IG-A3YA
79.5244	89	ESCC	TCGA-IG-A3YB
80.8689	47	ESCC	TCGA-IG-A3YC
62.0523	251	ESCC	TCGA-IG-A4P3
72.8028	4	ESCC	TCGA-IG-A4QT
75.4912	121	ESCC	TCGA-IG-A50L
82.2134	175	ESCC	TCGA-IG-A51D
94.3165	306	ESCC	TCGA-IG-A5B8
90.2818	74	ESCC	TCGA-IG-A5S3
78.1799	55	ESCC	TCGA-IG-A625
70.1146	71	ESCC	TCGA-IG-A6QS
80.8689	143	ESCC	TCGA-IG-A8O2
45.9429	102	ESCC	TCGA-IG-A97H
75.4912	122	ESCC	TCGA-IG-A97I
66.083	116	ESCC	TCGA-JY-A6FA
66.083	167	ESCC	TCGA-JY-A6FD
63.3957	57	ESCC	TCGA-JY-A6FE
64.7393	219	ESCC	TCGA-JY-A6FG
75.4912	100	ESCC	TCGA-JY-A93F
107.767	34	ESCC	TCGA-KH-A6WC
98.3514	87	ESCC	TCGA-L5-A43H
118.53	498	ESCC	TCGA-L5-A43J
70.1146	63	ESCC	TCGA-L5-A4OM
110.458	92	ESCC	TCGA-L5-A88S
91.6266	72	ESCC	TCGA-L5-A88Z
92.9715	227	ESCC	TCGA-L5-A8NQ
84.9027	76	ESCC	TCGA-L7-A56G
86.2474	85	ESCC	TCGA-LN-A49K
56.6797	171	ESCC	TCGA-LN-A49L
80.8689	245	ESCC	TCGA-LN-A49M
64.7393	55	ESCC	TCGA-LN-A49N
60.7089	67	ESCC	TCGA-LN-A49O
92.9715	74	ESCC	TCGA-LN-A49P
76.8356	147	ESCC	TCGA-LN-A49S
80.8689	162	ESCC	TCGA-LN-A49U
63.3957	104	ESCC	TCGA-LN-A49V
95.6614	92	ESCC	TCGA-LN-A49W
56.6797	71	ESCC	TCGA-LN-A49X
78.1799	124	ESCC	TCGA-LN-A4A1
74.147	141	ESCC	TCGA-LN-A4A2
79.5244	67	ESCC	TCGA-LN-A4A3
45.9429	106	ESCC	TCGA-LN-A4A4
63.3957	63	ESCC	TCGA-LN-A4A5
84.9027	99	ESCC	TCGA-LN-A4A6
67.4268	126	ESCC	TCGA-LN-A4A8
75.4912	244	ESCC	TCGA-LN-A4A9
74.147	155	ESCC	TCGA-LN-A4MR
74.147	64	ESCC	TCGA-LN-A5U5
70.1146	95	ESCC	TCGA-LN-A5U6
59.3657	116	ESCC	TCGA-LN-A5U7
75.4912	90	ESCC	TCGA-LN-A7HV
76.8356	100	ESCC	TCGA-LN-A7HW
94.3165	126	ESCC	TCGA-LN-A7HX
64.7393	169	ESCC	TCGA-LN-A7HY
63.3957	68	ESCC	TCGA-LN-A7HZ
72.8028	95	ESCC	TCGA-LN-A8HZ
67.4268	52	ESCC	TCGA-LN-A8I0
87.5921	84	ESCC	TCGA-LN-A8I1
91.6266	75	ESCC	TCGA-LN-A9FR
74.147	181	ESCC	TCGA-Q9-A6FU
71.4587	210	ESCC	TCGA-V5-A7RC
87.5921	96	ESCC	TCGA-V5-AASV
66.083	101	ESCC	TCGA-VR-A8EP
70.1146	60	ESCC	TCGA-VR-A8ER
83.558	22	ESCC	TCGA-VR-A8ET
66.083	114	ESCC	TCGA-VR-A8EU
74.147	104	ESCC	TCGA-VR-A8EW
82.2134	127	ESCC	TCGA-VR-A8EX
60.7089	174	ESCC	TCGA-VR-A8EZ
66.083	63	ESCC	TCGA-VR-AA4G
75.4912	103	ESCC	TCGA-VR-AA7D
91.6266	123	ESCC	TCGA-VR-AA7I
70.1146	97	ESCC	TCGA-XP-A8T6
82.2134	83	ESCC	TCGA-XP-A8T7
63.3957	108	ESCC	TCGA-XP-A8T8
68.7707	198	ESCC	TCGA-Z6-A8JD
74.147	184	ESCC	TCGA-Z6-A8JE
68.7707	93	ESCC	TCGA-Z6-A9VB
19.85	44	GBM	TCGA-02-0003
20.8863	24	GBM	TCGA-02-0033
27.1082	76	GBM	TCGA-02-0047
22.9597	36	GBM	TCGA-02-0055
21.6638	50	GBM	TCGA-02-2470
18.0373	39	GBM	TCGA-02-2483
20.6272	44	GBM	TCGA-02-2485
23.4782	35	GBM	TCGA-02-2486
27.8862	50	GBM	TCGA-06-0119
28.6643	64	GBM	TCGA-06-0122
24.2559	57	GBM	TCGA-06-0124
23.2189	105	GBM	TCGA-06-0125
29.183	55	GBM	TCGA-06-0126
23.9966	52	GBM	TCGA-06-0128
14.6761	30	GBM	TCGA-06-0129
20.8863	24	GBM	TCGA-06-0130
23.2189	45	GBM	TCGA-06-0137
17.2609	12	GBM	TCGA-06-0139
29.183	31	GBM	TCGA-06-0140
22.9597	16	GBM	TCGA-06-0141
27.8862	11	GBM	TCGA-06-0142
20.6272	61	GBM	TCGA-06-0145
22.7005	62	GBM	TCGA-06-0155
24.5152	38	GBM	TCGA-06-0169
17.0021	24	GBM	TCGA-06-0650
22.7005	57	GBM	TCGA-06-0875
25.5523	67	GBM	TCGA-06-0876
27.1082	69	GBM	TCGA-06-0877
26.0709	47	GBM	TCGA-06-0878
20.3682	49	GBM	TCGA-06-0879
19.85	11	GBM	TCGA-06-0881
14.6761	27	GBM	TCGA-06-0882
27.3675	50	GBM	TCGA-06-0939
27.8862	77	GBM	TCGA-06-1804
19.073	19	GBM	TCGA-06-1806
26.5895	44	GBM	TCGA-06-2557
26.3302	70	GBM	TCGA-06-2558
28.4049	53	GBM	TCGA-06-2559
20.6272	31	GBM	TCGA-06-2561
27.8862	44	GBM	TCGA-06-2562
25.5523	71	GBM	TCGA-06-2563
19.85	44	GBM	TCGA-06-2564
22.1821	41	GBM	TCGA-06-2565
23.7374	48	GBM	TCGA-06-2567
13.1298	33	GBM	TCGA-06-2569
12.3593	27	GBM	TCGA-06-2570
20.8863	28	GBM	TCGA-06-5408
25.5523	15	GBM	TCGA-06-5410
20.1091	28	GBM	TCGA-06-5411
27.1082	45	GBM	TCGA-06-5412
24.2559	43	GBM	TCGA-06-5413
22.7005	23	GBM	TCGA-06-5414
22.4413	30	GBM	TCGA-06-5415
18.5551	54	GBM	TCGA-06-5417
26.3302	28	GBM	TCGA-06-5418
21.9229	58	GBM	TCGA-06-5856
18.5551	76	GBM	TCGA-06-5858
23.2189	37	GBM	TCGA-06-5859
23.4782	41	GBM	TCGA-06-6388
19.591	36	GBM	TCGA-06-6389
21.9229	36	GBM	TCGA-06-6390
18.2962	57	GBM	TCGA-06-6391
23.4782	47	GBM	TCGA-06-6693
26.5895	77	GBM	TCGA-06-6694
23.4782	36	GBM	TCGA-06-6695
23.7374	56	GBM	TCGA-06-6697
20.6272	31	GBM	TCGA-06-6698
21.9229	49	GBM	TCGA-06-6699
26.5895	41	GBM	TCGA-06-6700
22.4413	33	GBM	TCGA-06-6701
12.3593	28	GBM	TCGA-06-A5U0
27.1082	59	GBM	TCGA-06-A5U1
27.3675	50	GBM	TCGA-06-A6S0
20.6272	44	GBM	TCGA-06-A6S1
23.4782	45	GBM	TCGA-06-A7TK
14.6761	25	GBM	TCGA-06-A7TL
22.9597	78	GBM	TCGA-12-0821
22.9597	51	GBM	TCGA-12-1597
26.5895	66	GBM	TCGA-12-3649
18.814	46	GBM	TCGA-12-3650
22.4413	55	GBM	TCGA-12-3652
15.7092	23	GBM	TCGA-12-3653
22.4413	67	GBM	TCGA-12-5295
21.4046	28	GBM	TCGA-12-5299
22.1821	46	GBM	TCGA-12-5301
25.0337	42	GBM	TCGA-14-0740
19.591	24	GBM	TCGA-14-0781
19.85	39	GBM	TCGA-14-0786
24.7744	35	GBM	TCGA-14-0787
20.8863	64	GBM	TCGA-14-0789
23.4782	47	GBM	TCGA-14-0790
27.1082	92	GBM	TCGA-14-0813
24.7744	57	GBM	TCGA-14-0817
22.4413	34	GBM	TCGA-14-0862
26.0709	53	GBM	TCGA-14-0871
22.4413	99	GBM	TCGA-14-1034
22.7005	19	GBM	TCGA-14-1043
20.3682	31	GBM	TCGA-14-1395
21.6638	55	GBM	TCGA-14-1450
12.8727	16	GBM	TCGA-14-1456
21.9229	56	GBM	TCGA-14-1823
25.0337	46	GBM	TCGA-14-1825
21.6638	45	GBM	TCGA-14-1829
20.3682	59	GBM	TCGA-14-2554
26.0709	57	GBM	TCGA-14-3476
17.2609	33	GBM	TCGA-14-4157
12.3593	24	GBM	TCGA-15-1444
28.9236	74	GBM	TCGA-16-0846
23.7374	59	GBM	TCGA-16-0861
19.591	65	GBM	TCGA-16-1045
23.2189	99	GBM	TCGA-19-1390
21.4046	93	GBM	TCGA-19-1790
21.1455	53	GBM	TCGA-19-2619
25.0337	52	GBM	TCGA-19-2620
23.7374	59	GBM	TCGA-19-2623
20.1091	32	GBM	TCGA-19-2624
26.5895	40	GBM	TCGA-19-2625
22.4413	59	GBM	TCGA-19-2629
26.0709	70	GBM	TCGA-19-2631
24.5152	32	GBM	TCGA-19-4068
19.073	16	GBM	TCGA-19-5947
20.3682	39	GBM	TCGA-19-5950
26.5895	46	GBM	TCGA-19-5951
22.9597	28	GBM	TCGA-19-5952
21.9229	35	GBM	TCGA-19-5953
25.5523	71	GBM	TCGA-19-5954
28.4049	54	GBM	TCGA-19-5955
21.4046	35	GBM	TCGA-19-5958
26.8489	54	GBM	TCGA-19-5959
21.4046	32	GBM	TCGA-19-5960
17.0021	32	GBM	TCGA-19-A60I
24.5152	24	GBM	TCGA-19-A6J4
17.2609	37	GBM	TCGA-19-A6J5
23.2189	30	GBM	TCGA-26-1439
18.0373	31	GBM	TCGA-26-1442
26.0709	45	GBM	TCGA-26-5132
22.1821	39	GBM	TCGA-26-5133
26.0709	52	GBM	TCGA-26-5134
25.5523	44	GBM	TCGA-26-5135
27.1082	42	GBM	TCGA-26-5136
23.7374	62	GBM	TCGA-26-5139
21.6638	23	GBM	TCGA-26-6173
23.7374	81	GBM	TCGA-26-6174
19.073	36	GBM	TCGA-26-A7UX
21.6638	31	GBM	TCGA-27-1830
23.9966	31	GBM	TCGA-27-1831
22.1821	33	GBM	TCGA-27-1832
21.4046	50	GBM	TCGA-27-1834
20.6272	55	GBM	TCGA-27-1835
15.4508	35	GBM	TCGA-27-1836
16.2262	38	GBM	TCGA-27-1837
22.1821	94	GBM	TCGA-27-1838
20.3682	36	GBM	TCGA-27-2518
19.332	32	GBM	TCGA-27-2519
15.7092	50	GBM	TCGA-27-2521
23.2189	42	GBM	TCGA-27-2523
21.4046	32	GBM	TCGA-27-2524
27.3675	40	GBM	TCGA-27-2526
27.8862	49	GBM	TCGA-27-2527
22.9597	43	GBM	TCGA-27-2528
18.2962	39	GBM	TCGA-28-1747
20.6272	32	GBM	TCGA-28-1753
22.1821	25	GBM	TCGA-28-2499
23.7374	38	GBM	TCGA-28-2502
26.8489	48	GBM	TCGA-28-2509
24.7744	70	GBM	TCGA-28-2513
18.5551	45	GBM	TCGA-28-2514
25.5523	32	GBM	TCGA-28-5204
25.293	47	GBM	TCGA-28-5207
20.3682	47	GBM	TCGA-28-5208
23.9966	66	GBM	TCGA-28-5209
17.7785	332	GBM	TCGA-28-5211
25.5523	42	GBM	TCGA-28-5213
20.6272	38	GBM	TCGA-28-5214
22.9597	36	GBM	TCGA-28-5215
20.3682	45	GBM	TCGA-28-5216
23.2189	20	GBM	TCGA-28-5218
19.073	36	GBM	TCGA-28-5219
24.2559	32	GBM	TCGA-28-5220
22.4413	38	GBM	TCGA-28-6450
23.2189	48	GBM	TCGA-32-1977
24.7744	57	GBM	TCGA-32-1979
25.5523	11	GBM	TCGA-32-1980
26.5895	61	GBM	TCGA-32-1982
24.5152	31	GBM	TCGA-32-1986
22.4413	45	GBM	TCGA-32-1991
23.2189	60	GBM	TCGA-32-2491
21.9229	46	GBM	TCGA-32-2494
22.1821	69	GBM	TCGA-32-2495
22.9597	35	GBM	TCGA-32-2615
27.6269	81	GBM	TCGA-32-2632
28.1456	48	GBM	TCGA-32-2634
24.2559	49	GBM	TCGA-32-2638
13.3871	40	GBM	TCGA-32-4208
17.2609	24	GBM	TCGA-32-4209
25.8116	73	GBM	TCGA-32-4210
21.4046	43	GBM	TCGA-32-4211
19.073	36	GBM	TCGA-32-4213
25.8116	41	GBM	TCGA-32-4719
23.9966	61	GBM	TCGA-32-5222
29.9611	44	GBM	TCGA-41-2571
24.2559	37	GBM	TCGA-41-2572
22.1821	37	GBM	TCGA-41-2573
26.3302	58	GBM	TCGA-41-2575
29.7017	55	GBM	TCGA-41-3392
27.8862	55	GBM	TCGA-41-3393
19.332	37	GBM	TCGA-41-3915
23.2189	46	GBM	TCGA-41-4097
22.1821	76	GBM	TCGA-41-5651
25.8116	35	GBM	TCGA-41-6646
22.7005	62	GBM	TCGA-4W-AA9R
24.7744	50	GBM	TCGA-4W-AA9S
20.8863	37	GBM	TCGA-4W-AA9T
24.2559	30	GBM	TCGA-74-6573
25.8116	67	GBM	TCGA-74-6575
20.1091	110	GBM	TCGA-74-6577
21.9229	46	GBM	TCGA-74-6578
21.1455	38	GBM	TCGA-74-6584
26.5895	67	GBM	TCGA-76-4925
24.5152	42	GBM	TCGA-76-4926
21.9229	43	GBM	TCGA-76-4927
28.9236	64	GBM	TCGA-76-4928
26.5895	58	GBM	TCGA-76-4929
25.0337	37	GBM	TCGA-76-4931
19.85	46	GBM	TCGA-76-4932
23.9966	51	GBM	TCGA-76-4934
20.3682	51	GBM	TCGA-76-4935
21.6638	45	GBM	TCGA-76-6191
26.0709	38	GBM	TCGA-76-6192
27.1082	31	GBM	TCGA-76-6193
21.6638	42	GBM	TCGA-76-6280
23.2189	29	GBM	TCGA-76-6282
25.293	88	GBM	TCGA-76-6283
23.4782	37	GBM	TCGA-76-6285
22.4413	46	GBM	TCGA-76-6286
23.9966	78	GBM	TCGA-76-6656
26.0709	39	GBM	TCGA-76-6657
25.8116	81	GBM	TCGA-76-6660
20.8863	53	GBM	TCGA-76-6661
21.9229	26	GBM	TCGA-76-6662
18.2962	47	GBM	TCGA-76-6663
19.591	45	GBM	TCGA-76-6664
23.4782	29	GBM	TCGA-81-5910
15.4508	17	GBM	TCGA-81-5911
19.85	43	GBM	TCGA-87-5896
24.5152	35	GBM	TCGA-OX-A56R
25.5523	45	GBM	TCGA-RR-A6KA
20.1091	35	GBM	TCGA-RR-A6KB
21.1455	41	GBM	TCGA-RR-A6KC
71.5887	134	HNSCC	TCGA-BA-4074
50.3245	125	HNSCC	TCGA-BA-4075
39.7041	399	HNSCC	TCGA-BA-4076
86.482	501	HNSCC	TCGA-BA-4078
48.1995	103	HNSCC	TCGA-BA-5149
74.7797	73	HNSCC	TCGA-BA-5151
55.6384	145	HNSCC	TCGA-BA-5555
59.8908	128	HNSCC	TCGA-BA-5556
41.8271	37	HNSCC	TCGA-BA-5557
67.3344	155	HNSCC	TCGA-BA-5558
54.5755	166	HNSCC	TCGA-BA-6868
64.144	562	HNSCC	TCGA-BA-6869
62.0173	88	HNSCC	TCGA-BA-6870
77.971	140	HNSCC	TCGA-BA-6871
48.1995	150	HNSCC	TCGA-BA-6872
28.045	48	HNSCC	TCGA-BA-6873
63.0806	84	HNSCC	TCGA-BA-7269
60.954	76	HNSCC	TCGA-BA-A4IF
58.8276	38	HNSCC	TCGA-BA-A4IH
47.1371	96	HNSCC	TCGA-BA-A4II
60.954	104	HNSCC	TCGA-BA-A6D8
41.8271	788	HNSCC	TCGA-BA-A6DA
23.8184	10	HNSCC	TCGA-BA-A6DB
45.0127	54	HNSCC	TCGA-BA-A6DD
72.6523	114	HNSCC	TCGA-BA-A6DE
50.3245	25	HNSCC	TCGA-BA-A6DG
64.144	91	HNSCC	TCGA-BA-A6DI
64.144	225	HNSCC	TCGA-BA-A6DJ
60.954	90	HNSCC	TCGA-BA-A6DL
51.3871	148	HNSCC	TCGA-BA-A8YP
70.525	33	HNSCC	TCGA-BB-4217
53.5126	71	HNSCC	TCGA-BB-4224
68.3979	247	HNSCC	TCGA-BB-4227
59.8908	324	HNSCC	TCGA-BB-7870
71.5887	80	HNSCC	TCGA-BB-8596
48.1995	180	HNSCC	TCGA-BB-A5HU
66.2709	197	HNSCC	TCGA-BB-A5HY
67.3344	73	HNSCC	TCGA-BB-A5HZ
53.5126	55	HNSCC	TCGA-BB-A6UM
63.0806	85	HNSCC	TCGA-BB-A6UO
74.7797	106	HNSCC	TCGA-C9-A47Z
46.0748	42	HNSCC	TCGA-C9-A480
62.0173	42	HNSCC	TCGA-CN-4725
70.525	64	HNSCC	TCGA-CN-4726
57.7645	493	HNSCC	TCGA-CN-4727
57.7645	110	HNSCC	TCGA-CN-4728
75.8434	123	HNSCC	TCGA-CN-4729
64.144	144	HNSCC	TCGA-CN-4730
65.2074	106	HNSCC	TCGA-CN-4731
63.0806	15	HNSCC	TCGA-CN-4733
53.5126	149	HNSCC	TCGA-CN-4735
72.6523	89	HNSCC	TCGA-CN-4736
18.5566	41	HNSCC	TCGA-CN-4737
73.716	215	HNSCC	TCGA-CN-4739
82.2263	128	HNSCC	TCGA-CN-4740
49.2619	70	HNSCC	TCGA-CN-4742
66.2709	115	HNSCC	TCGA-CN-5355
62.0173	33	HNSCC	TCGA-CN-5358
60.954	137	HNSCC	TCGA-CN-5359
83.2902	114	HNSCC	TCGA-CN-5361
49.2619	222	HNSCC	TCGA-CN-5363
38.6428	66	HNSCC	TCGA-CN-5365
52.4498	84	HNSCC	TCGA-CN-5366
62.0173	99	HNSCC	TCGA-CN-5367
56.7015	124	HNSCC	TCGA-CN-5373
54.5755	1921	HNSCC	TCGA-CN-6010
58.8276	372	HNSCC	TCGA-CN-6011
68.3979	106	HNSCC	TCGA-CN-6012
57.7645	181	HNSCC	TCGA-CN-6013
66.2709	116	HNSCC	TCGA-CN-6016
63.0806	125	HNSCC	TCGA-CN-6019
65.2074	321	HNSCC	TCGA-CN-6021
75.8434	103	HNSCC	TCGA-CN-6023
68.3979	182	HNSCC	TCGA-CN-6024
48.1995	241	HNSCC	TCGA-CN-6988
66.2709	106	HNSCC	TCGA-CN-6989
63.0806	379	HNSCC	TCGA-CN-6992
69.4614	117	HNSCC	TCGA-CN-6994
59.8908	57	HNSCC	TCGA-CN-6996
68.3979	195	HNSCC	TCGA-CN-6997
54.5755	69	HNSCC	TCGA-CN-6998
63.0806	117	HNSCC	TCGA-CN-A498
62.0173	27	HNSCC	TCGA-CN-A499
62.0173	118	HNSCC	TCGA-CN-A49A
73.716	82	HNSCC	TCGA-CN-A49B
69.4614	42	HNSCC	TCGA-CN-A49C
62.0173	270	HNSCC	TCGA-CN-A63T
60.954	75	HNSCC	TCGA-CN-A63V
47.1371	159	HNSCC	TCGA-CN-A63Y
40.7655	54	HNSCC	TCGA-CN-A640
48.1995	231	HNSCC	TCGA-CN-A641
58.8276	70	HNSCC	TCGA-CN-A642
58.8276	39	HNSCC	TCGA-CN-A6UY
60.954	241	HNSCC	TCGA-CN-A6V1
63.0806	252	HNSCC	TCGA-CN-A6V3
60.954	69	HNSCC	TCGA-CN-A6V6
40.7655	41	HNSCC	TCGA-CN-A6V7
60.954	60	HNSCC	TCGA-CQ-5324
67.3344	56	HNSCC	TCGA-CQ-5325
69.4614	216	HNSCC	TCGA-CQ-5326
63.0806	209	HNSCC	TCGA-CQ-5327
47.1371	20	HNSCC	TCGA-CQ-5329
71.5887	52	HNSCC	TCGA-CQ-5330
75.8434	142	HNSCC	TCGA-CQ-5331
90.7379	119	HNSCC	TCGA-CQ-5332
76.9072	194	HNSCC	TCGA-CQ-5333
53.5126	146	HNSCC	TCGA-CQ-6218
51.3871	68	HNSCC	TCGA-CQ-6219
71.5887	109	HNSCC	TCGA-CQ-6220
82.2263	117	HNSCC	TCGA-CQ-6221
65.2074	75	HNSCC	TCGA-CQ-6222
71.5887	118	HNSCC	TCGA-CQ-6223
53.5126	45	HNSCC	TCGA-CQ-6224
80.0986	54	HNSCC	TCGA-CQ-6227
73.716	116	HNSCC	TCGA-CQ-6228
63.0806	24	HNSCC	TCGA-CQ-6229
60.954	112	HNSCC	TCGA-CQ-7063
86.482	106	HNSCC	TCGA-CQ-7064
40.7655	26	HNSCC	TCGA-CQ-7065
83.2902	99	HNSCC	TCGA-CQ-7068
80.0986	90	HNSCC	TCGA-CQ-7069
52.4498	122	HNSCC	TCGA-CQ-7072
65.2074	94	HNSCC	TCGA-CQ-A4C6
91.8019	55	HNSCC	TCGA-CQ-A4C7
57.7645	85	HNSCC	TCGA-CQ-A4C9
60.954	80	HNSCC	TCGA-CQ-A4CB
71.5887	146	HNSCC	TCGA-CQ-A4CD
79.0348	58	HNSCC	TCGA-CQ-A4CE
81.1624	81	HNSCC	TCGA-CQ-A4CG
59.8908	17	HNSCC	TCGA-CQ-A4CH
75.8434	104	HNSCC	TCGA-CQ-A4CI
52.4498	101	HNSCC	TCGA-CR-6474
70.525	39	HNSCC	TCGA-CR-6488
62.0173	124	HNSCC	TCGA-CR-6491
81.1624	57	HNSCC	TCGA-CR-6492
71.5887	32	HNSCC	TCGA-CR-6493
68.3979	540	HNSCC	TCGA-CR-7364
53.5126	194	HNSCC	TCGA-CR-7367
74.7797	607	HNSCC	TCGA-CR-7370
46.0748	371	HNSCC	TCGA-CR-7371
46.0748	40	HNSCC	TCGA-CR-7372
68.3979	106	HNSCC	TCGA-CR-7373
69.4614	398	HNSCC	TCGA-CR-7374
86.482	47	HNSCC	TCGA-CR-7376
59.8908	115	HNSCC	TCGA-CR-7377
81.1624	162	HNSCC	TCGA-CR-7379
59.8908	80	HNSCC	TCGA-CR-7380
50.3245	65	HNSCC	TCGA-CR-7382
82.2263	118	HNSCC	TCGA-CR-7383
71.5887	185	HNSCC	TCGA-CR-7386
72.6523	863	HNSCC	TCGA-CR-7388
56.7015	125	HNSCC	TCGA-CR-7389
69.4614	195	HNSCC	TCGA-CR-7390
69.4614	30	HNSCC	TCGA-CR-7392
72.6523	142	HNSCC	TCGA-CR-7394
54.5755	471	HNSCC	TCGA-CR-7398
62.0173	328	HNSCC	TCGA-CR-7399
66.2709	78	HNSCC	TCGA-CR-7401
64.144	53	HNSCC	TCGA-CV-5973
25.9304	24	HNSCC	TCGA-CV-5979
51.3871	81	HNSCC	TCGA-CV-6003
64.144	59	HNSCC	TCGA-CV-6436
62.0173	233	HNSCC	TCGA-CV-6441
54.5755	176	HNSCC	TCGA-CV-6933
68.3979	88	HNSCC	TCGA-CV-6934
83.2902	134	HNSCC	TCGA-CV-6940
52.4498	191	HNSCC	TCGA-CV-6941
75.8434	218	HNSCC	TCGA-CV-6942
41.8271	174	HNSCC	TCGA-CV-6945
67.3344	150	HNSCC	TCGA-CV-6952
83.2902	169	HNSCC	TCGA-CV-6953
76.9072	89	HNSCC	TCGA-CV-6955
49.2619	55	HNSCC	TCGA-CV-6959
90.7379	221	HNSCC	TCGA-CV-7095
54.5755	107	HNSCC	TCGA-CV-7097
63.0806	140	HNSCC	TCGA-CV-7104
69.4614	142	HNSCC	TCGA-CV-7235
71.5887	170	HNSCC	TCGA-CV-7238
62.0173	370	HNSCC	TCGA-CV-7242
51.3871	115	HNSCC	TCGA-CV-7243
64.144	594	HNSCC	TCGA-CV-7245
56.7015	81	HNSCC	TCGA-CV-7247
65.2074	338	HNSCC	TCGA-CV-7248
66.2709	305	HNSCC	TCGA-CV-7250
56.7015	342	HNSCC	TCGA-CV-7254
32.2802	103	HNSCC	TCGA-CV-7255
58.8276	203	HNSCC	TCGA-CV-7261
66.2709	130	HNSCC	TCGA-CV-7263
63.0806	43	HNSCC	TCGA-CV-7410
29.1032	59	HNSCC	TCGA-CV-7416
64.144	151	HNSCC	TCGA-CV-7418
62.0173	133	HNSCC	TCGA-CV-7422
69.4614	198	HNSCC	TCGA-CV-7424
80.0986	98	HNSCC	TCGA-CV-7425
75.8434	456	HNSCC	TCGA-CV-7427
57.7645	104	HNSCC	TCGA-CV-7430
82.2263	164	HNSCC	TCGA-CV-7432
50.3245	113	HNSCC	TCGA-CV-7433
66.2709	80	HNSCC	TCGA-CV-7434
80.0986	108	HNSCC	TCGA-CV-7437
90.7379	82	HNSCC	TCGA-CV-7438
38.6428	216	HNSCC	TCGA-CV-7440
68.3979	147	HNSCC	TCGA-CV-7446
49.2619	2610	HNSCC	TCGA-CV-7568
85.418	148	HNSCC	TCGA-CV-A45P
90.7379	91	HNSCC	TCGA-CV-A45V
63.0806	66	HNSCC	TCGA-CV-A45Y
77.971	807	HNSCC	TCGA-CV-A45Z
74.7797	68	HNSCC	TCGA-CV-A460
85.418	217	HNSCC	TCGA-CV-A463
49.2619	27	HNSCC	TCGA-CV-A464
23.8184	32	HNSCC	TCGA-CV-A465
42.8888	443	HNSCC	TCGA-CV-A468
85.418	58	HNSCC	TCGA-CV-A6JD
54.5755	67	HNSCC	TCGA-CV-A6JN
71.5887	51	HNSCC	TCGA-CV-A6JO
67.3344	51	HNSCC	TCGA-CV-A6JT
63.0806	134	HNSCC	TCGA-CV-A6JU
70.525	105	HNSCC	TCGA-CV-A6JZ
59.8908	9	HNSCC	TCGA-CV-A6K0
67.3344	402	HNSCC	TCGA-CV-A6K1
82.2263	685	HNSCC	TCGA-CV-A6K2
85.418	167	HNSCC	TCGA-CX-7082
80.0986	173	HNSCC	TCGA-CX-7085
54.5755	243	HNSCC	TCGA-CX-7086
48.1995	147	HNSCC	TCGA-CX-7219
57.7645	104	HNSCC	TCGA-CX-A4AQ
85.418	35	HNSCC	TCGA-D6-6515
71.5887	2078	HNSCC	TCGA-D6-6516
60.954	63	HNSCC	TCGA-D6-6517
51.3871	176	HNSCC	TCGA-D6-6823
63.0806	45	HNSCC	TCGA-D6-6824
66.2709	106	HNSCC	TCGA-D6-6826
56.7015	16	HNSCC	TCGA-D6-6827
64.144	113	HNSCC	TCGA-D6-8568
53.5126	129	HNSCC	TCGA-D6-8569
60.954	85	HNSCC	TCGA-D6-A4Z9
63.0806	148	HNSCC	TCGA-D6-A4ZB
69.4614	151	HNSCC	TCGA-D6-A6EK
67.3344	79	HNSCC	TCGA-D6-A6EM
64.144	124	HNSCC	TCGA-D6-A6EP
58.8276	84	HNSCC	TCGA-D6-A6EQ
43.9507	86	HNSCC	TCGA-DQ-5624
53.5126	168	HNSCC	TCGA-DQ-5625
66.2709	394	HNSCC	TCGA-DQ-5629
75.8434	56	HNSCC	TCGA-DQ-5630
53.5126	89	HNSCC	TCGA-DQ-5631
68.3979	105	HNSCC	TCGA-DQ-7588
58.8276	85	HNSCC	TCGA-DQ-7592
59.8908	33	HNSCC	TCGA-DQ-7593
49.2619	28	HNSCC	TCGA-DQ-7596
48.1995	366	HNSCC	TCGA-F7-7848
59.8908	103	HNSCC	TCGA-F7-8298
49.2619	150	HNSCC	TCGA-F7-8489
68.3979	82	HNSCC	TCGA-F7-A50G
74.7797	144	HNSCC	TCGA-F7-A50I
69.4614	160	HNSCC	TCGA-F7-A50J
64.144	85	HNSCC	TCGA-F7-A61S
55.6384	91	HNSCC	TCGA-F7-A61V
52.4498	69	HNSCC	TCGA-F7-A61W
48.1995	47	HNSCC	TCGA-F7-A620
77.971	47	HNSCC	TCGA-F7-A622
72.6523	192	HNSCC	TCGA-F7-A623
77.971	110	HNSCC	TCGA-H7-7774
51.3871	176	HNSCC	TCGA-H7-8502
35.4604	30	HNSCC	TCGA-H7-A6C4
67.3344	98	HNSCC	TCGA-H7-A6C5
64.144	97	HNSCC	TCGA-HD-7753
76.9072	30	HNSCC	TCGA-HD-7831
59.8908	80	HNSCC	TCGA-HD-8314
52.4498	67	HNSCC	TCGA-HD-8634
41.8271	197	HNSCC	TCGA-HD-A4C1
76.9072	126	HNSCC	TCGA-HD-A633
57.7645	37	HNSCC	TCGA-HD-A634
82.2263	78	HNSCC	TCGA-HD-A6HZ
57.7645	53	HNSCC	TCGA-HD-A6I0
50.3245	94	HNSCC	TCGA-IQ-7630
62.0173	18	HNSCC	TCGA-IQ-7631
70.525	45	HNSCC	TCGA-IQ-7632
56.7015	168	HNSCC	TCGA-IQ-A61E
58.8276	139	HNSCC	TCGA-IQ-A61G
79.0348	126	HNSCC	TCGA-IQ-A61H
65.2074	119	HNSCC	TCGA-IQ-A61I
55.6384	27	HNSCC	TCGA-IQ-A61J
72.6523	61	HNSCC	TCGA-IQ-A61K
74.7797	76	HNSCC	TCGA-IQ-A61L
43.9507	34	HNSCC	TCGA-IQ-A61O
63.0806	90	HNSCC	TCGA-IQ-A6SG
56.7015	75	HNSCC	TCGA-IQ-A6SH
71.5887	539	HNSCC	TCGA-KU-A66S
54.5755	94	HNSCC	TCGA-KU-A66T
56.7015	205	HNSCC	TCGA-KU-A6H7
56.7015	205	HNSCC	TCGA-KU-A6H7
41.8271	23	HNSCC	TCGA-KU-A6H8
53.5126	69	HNSCC	TCGA-MT-A51W
30.1618	50	HNSCC	TCGA-MT-A51X
88.6099	84	HNSCC	TCGA-MT-A67A
56.7015	107	HNSCC	TCGA-MT-A67D
54.5755	44	HNSCC	TCGA-MT-A67G
76.9072	53	HNSCC	TCGA-MT-A7BN
70.525	27	HNSCC	TCGA-MZ-A6I9
52.4498	139	HNSCC	TCGA-MZ-A7D7
55.6384	284	HNSCC	TCGA-P3-A5Q5
50.3245	131	HNSCC	TCGA-P3-A5Q6
41.8271	54	HNSCC	TCGA-P3-A5QA
50.3245	28	HNSCC	TCGA-P3-A5QE
51.3871	79	HNSCC	TCGA-P3-A6SW
69.4614	184	HNSCC	TCGA-P3-A6SX
48.1995	68	HNSCC	TCGA-P3-A6T0
46.0748	52	HNSCC	TCGA-P3-A6T2
50.3245	107	HNSCC	TCGA-P3-A6T3
55.6384	155	HNSCC	TCGA-P3-A6T4
82.2263	204	HNSCC	TCGA-P3-A6T5
54.5755	124	HNSCC	TCGA-P3-A6T6
56.7015	132	HNSCC	TCGA-P3-A6T7
55.6384	85	HNSCC	TCGA-P3-A6T8
82.2263	83	HNSCC	TCGA-QK-A64Z
62.0173	37	HNSCC	TCGA-QK-A652
63.0806	22	HNSCC	TCGA-QK-A6IF
71.5887	110	HNSCC	TCGA-QK-A6IG
67.3344	59	HNSCC	TCGA-QK-A6IH
53.5126	189	HNSCC	TCGA-QK-A6II
73.716	62	HNSCC	TCGA-QK-A6IJ
57.7645	61	HNSCC	TCGA-QK-A6V9
60.954	150	HNSCC	TCGA-QK-A8Z7
57.7645	127	HNSCC	TCGA-QK-A8Z9
62.0173	124	HNSCC	TCGA-QK-A8ZA
85.418	150	HNSCC	TCGA-RS-A6TO
59.8908	127	HNSCC	TCGA-RS-A6TP
75.8434	177	HNSCC	TCGA-T2-A6WX
54.5755	87	HNSCC	TCGA-T2-A6WZ
50.3245	49	HNSCC	TCGA-T2-A6X0
85.418	365	HNSCC	TCGA-T2-A6X2
53.5126	351	HNSCC	TCGA-T3-A92M
82.2263	160	HNSCC	TCGA-T3-A92N
57.7645	36	HNSCC	TCGA-TN-A7HI
52.4498	91	HNSCC	TCGA-TN-A7HJ
60.954	609	HNSCC	TCGA-TN-A7HL
64.144	52	HNSCC	TCGA-UF-A718
51.3871	142	HNSCC	TCGA-UF-A71B
55.6384	550	HNSCC	TCGA-UF-A71D
65.2074	150	HNSCC	TCGA-UF-A71E
77.971	251	HNSCC	TCGA-UF-A7J9
42.8888	56	HNSCC	TCGA-UF-A7JC
73.716	100	HNSCC	TCGA-UF-A7JD
83.2902	116	HNSCC	TCGA-UF-A7JF
60.954	81	HNSCC	TCGA-UF-A7JH
70.525	85	HNSCC	TCGA-UF-A7JJ
82.2263	160	HNSCC	TCGA-UF-A7JO
60.954	64	HNSCC	TCGA-UF-A7JS
74.7797	192	HNSCC	TCGA-UF-A7JT
64.144	76	HNSCC	TCGA-UF-A7JV
59.8908	28	HNSCC	TCGA-UP-A6WW
71.5887	54	HNSCC	TCGA-WA-A7H4
39.1742	16	LAML	TCGA-AB-2802
48.0289	15	LAML	TCGA-AB-2803
60.1098	18	LAML	TCGA-AB-2810
61.7209	14	LAML	TCGA-AB-2813
50.4446	11	LAML	TCGA-AB-2817
40.7837	23	LAML	TCGA-AB-2819
60.1098	12	LAML	TCGA-AB-2820
50.4446	13	LAML	TCGA-AB-2821
39.1742	22	LAML	TCGA-AB-2829
50.4446	22	LAML	TCGA-AB-2830
47.2237	13	LAML	TCGA-AB-2832
52.0552	47	LAML	TCGA-AB-2837
52.8606	13	LAML	TCGA-AB-2838
39.9789	17	LAML	TCGA-AB-2841
60.9154	17	LAML	TCGA-AB-2843
49.6393	11	LAML	TCGA-AB-2844
44.8083	46	LAML	TCGA-AB-2846
41.5885	26	LAML	TCGA-AB-2847
48.8341	22	LAML	TCGA-AB-2848
56.8877	12	LAML	TCGA-AB-2850
42.3934	43	LAML	TCGA-AB-2857
47.2237	44	LAML	TCGA-AB-2860
60.1098	25	LAML	TCGA-AB-2861
59.3043	6	LAML	TCGA-AB-2865
39.9789	15	LAML	TCGA-AB-2871
46.4185	10	LAML	TCGA-AB-2874
33.5431	17	LAML	TCGA-AB-2875
47.2237	12	LAML	TCGA-AB-2877
36.7604	22	LAML	TCGA-AB-2878
34.3473	9	LAML	TCGA-AB-2884
56.0823	31	LAML	TCGA-AB-2885
32.739	13	LAML	TCGA-AB-2891
31.935	14	LAML	TCGA-AB-2895
39.1742	19	LAML	TCGA-AB-2897
54.4714	38	LAML	TCGA-AB-2898
60.1098	7	LAML	TCGA-AB-2899
51.2499	40	LAML	TCGA-AB-2904
64.1378	18	LAML	TCGA-AB-2908
48.0289	13	LAML	TCGA-AB-2910
39.9789	7	LAML	TCGA-AB-2911
48.0289	10	LAML	TCGA-AB-2913
57.6932	29	LAML	TCGA-AB-2915
37.5649	10	LAML	TCGA-AB-2916
31.935	6	LAML	TCGA-AB-2917
42.3934	14	LAML	TCGA-AB-2919
61.7209	12	LAML	TCGA-AB-2923
46.4185	11	LAML	TCGA-AB-2924
44.8083	9	LAML	TCGA-AB-2925
56.0823	19	LAML	TCGA-AB-2929
59.3043	26	LAML	TCGA-AB-2931
48.0289	24	LAML	TCGA-AB-2936
60.1098	26	LAML	TCGA-AB-2938
56.8877	27	LAML	TCGA-AB-2939
57.6932	8	LAML	TCGA-AB-2941
52.8606	8	LAML	TCGA-AB-2942
55.2768	32	LAML	TCGA-AB-2943
40.7837	12	LAML	TCGA-AB-2947
45.6134	11	LAML	TCGA-AB-2949
47.2237	20	LAML	TCGA-AB-2952
56.0823	14	LAML	TCGA-AB-2959
48.8341	10	LAML	TCGA-AB-2818
55.2768	6	LAML	TCGA-AB-2900
33.5431	6	LAML	TCGA-AB-2928
37.5649	13	LAML	TCGA-AB-2835
52.8606	28	LAML	TCGA-AB-2866
35.1516	11	LAML	TCGA-AB-2876
48.0289	28	LAML	TCGA-AB-2956
43.1983	15	LAML	TCGA-AB-2954
47.2237	19	LAML	TCGA-AB-2883
34.3473	6	LAML	TCGA-AB-2920
44.0033	6	LAML	TCGA-AB-2955
21.0835	148	LIHC	TCGA-2Y-A9GU
24.5262	70	LIHC	TCGA-2Y-A9GY
31.4144	98	LIHC	TCGA-2Y-A9GZ
31.0317	75	LIHC	TCGA-2Y-A9H7
26.8219	104	LIHC	TCGA-5C-A9VH
23.3785	63	LIHC	TCGA-5C-AAPD
21.8484	105	LIHC	TCGA-5R-AA1C
6.60768	13	LIHC	TCGA-5R-AA1D
24.9087	85	LIHC	TCGA-5R-AAAM
27.5872	34	LIHC	TCGA-BC-A10Q
25.2914	122	LIHC	TCGA-BC-A10R
29.118	88	LIHC	TCGA-BC-A10T
19.1716	114	LIHC	TCGA-BC-A10W
19.9363	7	LIHC	TCGA-BC-A10X
23.761	184	LIHC	TCGA-BC-A10Z
23.761	60	LIHC	TCGA-BC-A216
25.2914	99	LIHC	TCGA-BC-A3KF
26.4393	52	LIHC	TCGA-BC-A69I
28.7353	96	LIHC	TCGA-BD-A3EP
10.0135	74	LIHC	TCGA-BW-A5NP
22.9959	158	LIHC	TCGA-CC-5259
25.674	155	LIHC	TCGA-CC-5262
13.4419	116	LIHC	TCGA-CC-5263
19.1716	94	LIHC	TCGA-CC-A1HT
13.8235	78	LIHC	TCGA-CC-A3MB
6.98378	49	LIHC	TCGA-CC-A8HS
14.9686	96	LIHC	TCGA-CC-A8HU
19.554	146	LIHC	TCGA-CC-A8HV
19.9363	57	LIHC	TCGA-CC-A9FU
26.0566	125	LIHC	TCGA-DD-A116
15.3505	63	LIHC	TCGA-DD-A119
26.0566	86	LIHC	TCGA-DD-A1EA
21.8484	150	LIHC	TCGA-DD-A1EF
8.87424	38	LIHC	TCGA-DD-A1EH
17.6427	58	LIHC	TCGA-DD-A1EI
27.2046	59	LIHC	TCGA-DD-A1EJ
8.87424	112	LIHC	TCGA-DD-A1EL
29.5007	75	LIHC	TCGA-DD-A39V
11.1549	40	LIHC	TCGA-DD-A39W
29.8835	62	LIHC	TCGA-DD-A39X
25.674	58	LIHC	TCGA-DD-A39Y
26.8219	79	LIHC	TCGA-DD-A3A0
24.9087	107	LIHC	TCGA-DD-A3A1
29.118	82	LIHC	TCGA-DD-A3A2
17.2605	57	LIHC	TCGA-DD-A3A3
25.2914	72	LIHC	TCGA-DD-A3A5
27.5872	20	LIHC	TCGA-DD-A3A6
28.7353	132	LIHC	TCGA-DD-A3A8
25.674	34	LIHC	TCGA-DD-A4NA
9.63343	23	LIHC	TCGA-DD-A4NB
21.466	55	LIHC	TCGA-DD-A4ND
28.7353	54	LIHC	TCGA-DD-A4NE
30.6489	77	LIHC	TCGA-DD-A4NK
21.466	49	LIHC	TCGA-DD-A4NN
12.2978	18	LIHC	TCGA-DD-A4NP
24.9087	85	LIHC	TCGA-DD-A73C
29.5007	80	LIHC	TCGA-DD-A73F
27.9699	122	LIHC	TCGA-DD-A73G
31.0317	49	LIHC	TCGA-DD-AA3A
19.554	83	LIHC	TCGA-DD-AAC9
24.9087	246	LIHC	TCGA-DD-AACA
28.3526	102	LIHC	TCGA-DD-AACB
23.3785	89	LIHC	TCGA-DD-AACC
18.4071	96	LIHC	TCGA-DD-AACD
23.761	87	LIHC	TCGA-DD-AACE
19.9363	103	LIHC	TCGA-DD-AACG
26.4393	101	LIHC	TCGA-DD-AACH
26.8219	152	LIHC	TCGA-DD-AACK
18.4071	51	LIHC	TCGA-DD-AACM
12.2978	45	LIHC	TCGA-DD-AACN
15.3505	44	LIHC	TCGA-DD-AACO
19.1716	244	LIHC	TCGA-DD-AACQ
14.9686	49	LIHC	TCGA-DD-AACS
26.4393	224	LIHC	TCGA-DD-AACT
22.6134	119	LIHC	TCGA-DD-AACU
23.3785	84	LIHC	TCGA-DD-AACY
27.9699	114	LIHC	TCGA-DD-AAD0
25.2914	83	LIHC	TCGA-DD-AAD2
25.2914	107	LIHC	TCGA-DD-AAD6
25.2914	114	LIHC	TCGA-DD-AADA
19.554	144	LIHC	TCGA-DD-AADB
20.3187	79	LIHC	TCGA-DD-AADC
19.554	91	LIHC	TCGA-DD-AADD
19.1716	121	LIHC	TCGA-DD-AADE
24.5262	229	LIHC	TCGA-DD-AADF
26.0566	63	LIHC	TCGA-DD-AADK
17.2605	94	LIHC	TCGA-DD-AADP
18.4071	54	LIHC	TCGA-DD-AADW
21.0835	47	LIHC	TCGA-DD-AADY
17.2605	69	LIHC	TCGA-DD-AAE0
19.9363	48	LIHC	TCGA-DD-AAE1
19.554	85	LIHC	TCGA-DD-AAE2
18.7894	63	LIHC	TCGA-DD-AAE4
17.2605	69	LIHC	TCGA-DD-AAE8
21.0835	87	LIHC	TCGA-DD-AAEE
22.6134	101	LIHC	TCGA-DD-AAEG
27.5872	128	LIHC	TCGA-DD-AAEI
19.554	87	LIHC	TCGA-DD-AAEK
18.4071	85	LIHC	TCGA-DD-AAVP
14.5868	57	LIHC	TCGA-DD-AAVQ
16.8784	63	LIHC	TCGA-DD-AAVR
21.466	44	LIHC	TCGA-DD-AAVS
17.6427	61	LIHC	TCGA-DD-AAVU
21.466	125	LIHC	TCGA-DD-AAVV
13.4419	30	LIHC	TCGA-DD-AAVW
14.5868	73	LIHC	TCGA-DD-AAVX
21.466	102	LIHC	TCGA-DD-AAVY
14.5868	46	LIHC	TCGA-DD-AAVZ
20.7011	95	LIHC	TCGA-DD-AAW0
21.0835	135	LIHC	TCGA-DD-AAW1
26.4393	97	LIHC	TCGA-DD-AAW3
22.2309	141	LIHC	TCGA-ED-A4XI
22.9959	13	LIHC	TCGA-ED-A5KG
19.554	82	LIHC	TCGA-ED-A66Y
18.4071	26	LIHC	TCGA-ED-A7PX
7.73831	28	LIHC	TCGA-ED-A7PY
11.1549	61	LIHC	TCGA-ED-A7XO
20.3187	55	LIHC	TCGA-ED-A7XP
22.6134	127	LIHC	TCGA-ED-A8O5
19.1716	66	LIHC	TCGA-ED-A8O6
19.9363	119	LIHC	TCGA-EP-A2KA
30.6489	80	LIHC	TCGA-ES-A2HS
29.118	82	LIHC	TCGA-FV-A3I0
28.7353	83	LIHC	TCGA-FV-A3R2
14.5868	48	LIHC	TCGA-FV-A3R3
32.18	111	LIHC	TCGA-FV-A496
24.1436	87	LIHC	TCGA-G3-A25U
30.2662	80	LIHC	TCGA-G3-A25W
19.9363	82	LIHC	TCGA-G3-A25Y
22.2309	75	LIHC	TCGA-G3-A25Z
20.3187	40	LIHC	TCGA-G3-A3CH
23.3785	212	LIHC	TCGA-G3-A3CK
22.2309	167	LIHC	TCGA-G3-AAV0
19.554	49	LIHC	TCGA-G3-AAV1
31.7972	115	LIHC	TCGA-G3-AAV4
20.3187	73	LIHC	TCGA-G3-AAV6
14.5868	86	LIHC	TCGA-G3-AAV7
28.7353	58	LIHC	TCGA-GJ-A6C0
26.0566	99	LIHC	TCGA-GJ-A9DB
29.8835	44	LIHC	TCGA-HP-A5MZ
34.4767	147	LIHC	TCGA-HP-A5N0
23.3785	57	LIHC	TCGA-KR-A7K7
21.8484	54	LIHC	TCGA-KR-A7K8
18.4071	39	LIHC	TCGA-LG-A9QC
26.0566	120	LIHC	TCGA-LG-A9QD
22.2309	43	LIHC	TCGA-PD-A5DF
18.4071	88	LIHC	TCGA-QA-A7B7
28.3526	198	LIHC	TCGA-RC-A6M4
7.73831	22	LIHC	TCGA-RC-A6M5
18.0249	55	LIHC	TCGA-RC-A7S9
20.3187	62	LIHC	TCGA-RC-A7SB
16.1143	64	LIHC	TCGA-RC-A7SH
23.761	80	LIHC	TCGA-UB-A7MA
19.554	96	LIHC	TCGA-UB-A7ME
26.0566	135	LIHC	TCGA-WJ-A86L
23.3785	58	LIHC	TCGA-WX-AA46
12.6791	37	LIHC	TCGA-WX-AA47
16.4964	45	LIHC	TCGA-XR-A8TC
18.7894	62	LIHC	TCGA-XR-A8TD
6.23256	10	LIHC	TCGA-XR-A8TE
28.3526	155	LIHC	TCGA-XR-A8TF
27.5872	56	LIHC	TCGA-ZP-A9CZ
24.5262	77	LIHC	TCGA-ZP-A9D4
24.4807	39	PAAD	TCGA-2J-AAB1
26.3585	11	PAAD	TCGA-2J-AAB9
20.7262	21	PAAD	TCGA-2J-AABA
27.4853	27	PAAD	TCGA-2J-AABE
27.4853	41	PAAD	TCGA-2J-AABF
22.9787	38	PAAD	TCGA-2J-AABH
20.7262	27	PAAD	TCGA-2J-AABI
16.2239	52	PAAD	TCGA-2J-AABO
27.1097	22	PAAD	TCGA-2J-AABT
27.8609	3	PAAD	TCGA-2J-AABV
28.6122	53	PAAD	TCGA-2L-AAQA
21.1016	22	PAAD	TCGA-2L-AAQE
24.8563	29	PAAD	TCGA-2L-AAQI
18.4745	61	PAAD	TCGA-2L-AAQJ
30.8661	47	PAAD	TCGA-2L-AAQL
19.6002	27	PAAD	TCGA-2L-AAQM
25.2318	85	PAAD	TCGA-3A-A9I9
25.9829	29	PAAD	TCGA-3A-A9IB
22.9787	31	PAAD	TCGA-3A-A9IC
24.4807	14	PAAD	TCGA-3A-A9IJ
14.7244	9	PAAD	TCGA-3A-A9IL
23.3542	26	PAAD	TCGA-3A-A9IN
20.7262	8	PAAD	TCGA-3A-A9IO
25.2318	31	PAAD	TCGA-3A-A9IS
24.4807	24	PAAD	TCGA-3A-A9IU
22.2278	34	PAAD	TCGA-3A-A9IV
15.0992	6	PAAD	TCGA-3A-A9IX
17.7241	50	PAAD	TCGA-3A-A9IZ
28.2365	61	PAAD	TCGA-3A-A9J0
24.1052	1	PAAD	TCGA-F2-7276
24.4807	21	PAAD	TCGA-F2-A44H
28.6122	36	PAAD	TCGA-F2-A8YN
27.1097	31	PAAD	TCGA-FB-A545
27.8609	47	PAAD	TCGA-FB-A5VM
26.7341	30	PAAD	TCGA-FB-A78T
18.0993	28	PAAD	TCGA-FB-A7DR
24.4807	28	PAAD	TCGA-FB-AAPQ
23.3542	21	PAAD	TCGA-FB-AAPS
15.474	66	PAAD	TCGA-FB-AAPU
26.7341	24	PAAD	TCGA-FB-AAPY
20.3509	35	PAAD	TCGA-FB-AAPZ
25.6074	27	PAAD	TCGA-FB-AAQ0
30.4904	17	PAAD	TCGA-FB-AAQ2
24.4807	26	PAAD	TCGA-FB-AAQ3
22.2278	22	PAAD	TCGA-FZ-5919
26.7341	40	PAAD	TCGA-FZ-5923
31.2418	28	PAAD	TCGA-FZ-5924
21.1016	31	PAAD	TCGA-H6-8124
33.1203	9	PAAD	TCGA-H6-A45N
19.9755	19	PAAD	TCGA-H8-A6C1
27.1097	28	PAAD	TCGA-HV-A5A4
22.9787	20	PAAD	TCGA-HV-A5A5
24.4807	33	PAAD	TCGA-HV-A5A6
26.3585	40	PAAD	TCGA-HV-A7OL
27.1097	81	PAAD	TCGA-HV-A7OP
18.8497	26	PAAD	TCGA-HV-AA8V
28.2365	31	PAAD	TCGA-HV-AA8X
28.9878	23	PAAD	TCGA-HZ-A77O
28.9878	38	PAAD	TCGA-HZ-A77P
20.7262	80	PAAD	TCGA-HZ-A77Q
28.6122	30	PAAD	TCGA-HZ-A8P0
30.4904	46	PAAD	TCGA-HZ-A8P1
24.4807	22	PAAD	TCGA-IB-7644
16.5989	17	PAAD	TCGA-IB-7645
22.6033	46	PAAD	TCGA-IB-7646
15.474	34	PAAD	TCGA-IB-7647
27.4853	32	PAAD	TCGA-IB-7649
30.1148	20	PAAD	TCGA-IB-7654
29.3635	35	PAAD	TCGA-IB-7885
30.1148	44	PAAD	TCGA-IB-7886
23.3542	21	PAAD	TCGA-IB-7887
31.9932	28	PAAD	TCGA-IB-7889
27.4853	45	PAAD	TCGA-IB-7890
18.4745	22	PAAD	TCGA-IB-7891
29.7391	5	PAAD	TCGA-IB-8126
22.2278	22	PAAD	TCGA-IB-8127
26.7341	22	PAAD	TCGA-IB-A5SO
28.9878	36	PAAD	TCGA-IB-A5SP
21.1016	30	PAAD	TCGA-IB-A5SQ
24.1052	39	PAAD	TCGA-IB-A5SS
24.1052	3	PAAD	TCGA-IB-A5ST
23.7297	33	PAAD	TCGA-IB-A6UF
24.4807	45	PAAD	TCGA-IB-A6UG
30.4904	56	PAAD	TCGA-IB-A7M4
28.6122	7	PAAD	TCGA-IB-AAUM
27.8609	24	PAAD	TCGA-IB-AAUN
24.1052	26	PAAD	TCGA-IB-AAUO
18.8497	46	PAAD	TCGA-IB-AAUQ
31.6175	3	PAAD	TCGA-IB-AAUS
13.2259	24	PAAD	TCGA-IB-AAUU
27.8609	93	PAAD	TCGA-LB-A7SX
24.1052	33	PAAD	TCGA-LB-A8F3
23.7297	7	PAAD	TCGA-LB-A9Q5
18.0993	20	PAAD	TCGA-M8-A5N4
28.2365	68	PAAD	TCGA-OE-A75W
24.1052	14	PAAD	TCGA-Q3-AA2A
30.4904	38	PAAD	TCGA-RB-A7B8
16.2239	15	PAAD	TCGA-RB-AA9M
25.2318	24	PAAD	TCGA-S4-A8RM
28.2365	31	PAAD	TCGA-S4-A8RO
28.9878	93	PAAD	TCGA-S4-A8RP
28.6122	13	PAAD	TCGA-US-A774
22.9787	69	PAAD	TCGA-US-A776
20.3509	26	PAAD	TCGA-US-A779
24.1052	22	PAAD	TCGA-US-A77G
30.4904	1	PAAD	TCGA-US-A77J
24.8563	9	PAAD	TCGA-XD-AAUG
21.477	2	PAAD	TCGA-XD-AAUH
21.1016	24	PAAD	TCGA-XD-AAUL
19.9755	7	PAAD	TCGA-XN-A8T5
27.4853	41	PAAD	TCGA-YH-A8SY
22.9787	76	PAAD	TCGA-YY-A8LH
27.8609	2	PAAD	TCGA-Z5-AAPL
24.5439	17	PRAD	TCGA-2A-A8VL
27.4678	24	PRAD	TCGA-2A-A8VO
22.5952	44	PRAD	TCGA-2A-A8VT
25.0311	24	PRAD	TCGA-2A-A8VV
33.8056	30	PRAD	TCGA-2A-A8VX
26.0057	15	PRAD	TCGA-2A-A8W1
33.3179	35	PRAD	TCGA-2A-A8W3
27.4678	15	PRAD	TCGA-2A-AAYF
27.4678	21	PRAD	TCGA-2A-AAYO
26.9804	18	PRAD	TCGA-2A-AAYU
30.8801	22	PRAD	TCGA-4L-AA1F
35.2685	51	PRAD	TCGA-CH-5737
34.7808	10	PRAD	TCGA-CH-5738
31.3676	59	PRAD	TCGA-CH-5739
27.4678	14	PRAD	TCGA-CH-5740
26.9804	20	PRAD	TCGA-CH-5741
30.8801	29	PRAD	TCGA-CH-5744
32.8303	20	PRAD	TCGA-CH-5745
27.4678	12	PRAD	TCGA-CH-5746
30.8801	34	PRAD	TCGA-CH-5748
34.7808	28	PRAD	TCGA-CH-5750
32.8303	29	PRAD	TCGA-CH-5751
31.8552	38	PRAD	TCGA-CH-5752
33.8056	37	PRAD	TCGA-CH-5753
29.4175	42	PRAD	TCGA-CH-5761
28.9301	48	PRAD	TCGA-CH-5762
31.8552	9	PRAD	TCGA-CH-5763
31.8552	27	PRAD	TCGA-CH-5764
26.493	23	PRAD	TCGA-CH-5765
26.493	34	PRAD	TCGA-CH-5766
[truncated: 883 more rows]

## Sheet: Fig 1b
Expected number of mutations	Observed number of mutations	Cancer type	Patient ID (TCGA)
29.6966	20	BRCA	TCGA-3C-AAAU
33.513	30	BRCA	TCGA-3C-AALJ
28.0614	39	BRCA	TCGA-3C-AALK
26.9715	22	BRCA	TCGA-4H-AAAK
28.0614	44	BRCA	TCGA-5T-A9QA
31.8772	21	BRCA	TCGA-A1-A0SD
30.2417	31	BRCA	TCGA-A1-A0SE
29.1515	40	BRCA	TCGA-A1-A0SF
32.9677	25	BRCA	TCGA-A1-A0SG
20.9805	110	BRCA	TCGA-A1-A0SH
28.0614	222	BRCA	TCGA-A1-A0SI
20.9805	26	BRCA	TCGA-A1-A0SJ
29.1515	64	BRCA	TCGA-A1-A0SK
41.6939	19	BRCA	TCGA-A1-A0SM
26.9715	62	BRCA	TCGA-A1-A0SN
21.5248	44	BRCA	TCGA-A1-A0SP
24.2474	23	BRCA	TCGA-A1-A0SQ
35.6942	39	BRCA	TCGA-A2-A04N
19.3482	87	BRCA	TCGA-A2-A04R
25.3369	48	BRCA	TCGA-A2-A04U
32.4225	19	BRCA	TCGA-A2-A0CK
46.058	35	BRCA	TCGA-A2-A0CO
39.512	67	BRCA	TCGA-A2-A0CS
22.0692	16	BRCA	TCGA-A2-A0CV
36.2396	52	BRCA	TCGA-A2-A0CW
22.6136	21	BRCA	TCGA-A2-A0D3
37.8758	25	BRCA	TCGA-A2-A0EN
30.2417	15	BRCA	TCGA-A2-A0EP
28.0614	11	BRCA	TCGA-A2-A0ES
31.332	47	BRCA	TCGA-A2-A0ET
28.6065	15	BRCA	TCGA-A2-A0EW
33.513	20	BRCA	TCGA-A2-A0ST
35.6942	25	BRCA	TCGA-A2-A0SU
34.0583	35	BRCA	TCGA-A2-A0SV
44.4214	57	BRCA	TCGA-A2-A0SW
25.8817	31	BRCA	TCGA-A2-A0SX
31.8772	177	BRCA	TCGA-A2-A0T0
29.6966	24	BRCA	TCGA-A2-A0T1
19.8922	34	BRCA	TCGA-A2-A0T3
33.513	27	BRCA	TCGA-A2-A0T4
20.9805	15	BRCA	TCGA-A2-A0T5
26.9715	20	BRCA	TCGA-A2-A0T6
27.5164	15	BRCA	TCGA-A2-A0T7
31.8772	21	BRCA	TCGA-A2-A0YC
34.0583	64	BRCA	TCGA-A2-A0YD
25.8817	38	BRCA	TCGA-A2-A0YE
36.2396	34	BRCA	TCGA-A2-A0YF
34.0583	51	BRCA	TCGA-A2-A0YG
28.6065	82	BRCA	TCGA-A2-A0YH
33.513	12	BRCA	TCGA-A2-A0YI
20.9805	61	BRCA	TCGA-A2-A0YJ
25.8817	30	BRCA	TCGA-A2-A0YL
36.2396	70	BRCA	TCGA-A2-A0YM
30.2417	50	BRCA	TCGA-A2-A0YT
40.0575	35	BRCA	TCGA-A2-A1FV
33.513	86	BRCA	TCGA-A2-A1FW
32.9677	26	BRCA	TCGA-A2-A1FX
34.0583	19	BRCA	TCGA-A2-A1FZ
26.4266	40	BRCA	TCGA-A2-A1G0
46.058	40	BRCA	TCGA-A2-A1G1
38.4212	45	BRCA	TCGA-A2-A1G4
26.9715	12	BRCA	TCGA-A2-A1G6
37.8758	22	BRCA	TCGA-A2-A259
20.9805	107	BRCA	TCGA-A2-A25B
26.9715	52	BRCA	TCGA-A2-A25C
48.7859	61	BRCA	TCGA-A2-A25D
18.2606	64	BRCA	TCGA-A2-A25E
35.6942	20	BRCA	TCGA-A2-A25F
29.6966	24	BRCA	TCGA-A2-A3KC
25.3369	14	BRCA	TCGA-A2-A3KD
33.513	26	BRCA	TCGA-A2-A3XS
24.2474	87	BRCA	TCGA-A2-A3XT
18.8043	19	BRCA	TCGA-A2-A3XU
22.6136	6	BRCA	TCGA-A2-A3XW
26.4266	38	BRCA	TCGA-A2-A3XX
26.4266	43	BRCA	TCGA-A2-A3XY
24.7921	42	BRCA	TCGA-A2-A3XZ
36.2396	13	BRCA	TCGA-A2-A4RX
24.7921	11	BRCA	TCGA-A2-A4RY
41.6939	10	BRCA	TCGA-A2-A4S0
35.6942	66	BRCA	TCGA-A2-A4S1
33.513	31	BRCA	TCGA-A2-A4S2
31.8772	68	BRCA	TCGA-A2-A4S3
24.7921	523	BRCA	TCGA-A7-A13D
23.7028	23	BRCA	TCGA-A7-A13F
42.7849	217	BRCA	TCGA-A7-A13G
32.9677	8	BRCA	TCGA-A7-A13H
29.6966	242	BRCA	TCGA-A7-A26F
26.9715	76	BRCA	TCGA-A7-A26G
38.9666	116	BRCA	TCGA-A7-A26H
35.1489	89	BRCA	TCGA-A7-A26I
28.6065	35	BRCA	TCGA-A7-A2KD
38.4212	18	BRCA	TCGA-A7-A3IY
33.513	64	BRCA	TCGA-A7-A3IZ
33.513	14	BRCA	TCGA-A7-A3J0
34.0583	25	BRCA	TCGA-A7-A3J1
42.7849	50	BRCA	TCGA-A7-A3RF
37.8758	24	BRCA	TCGA-A7-A425
26.9715	15	BRCA	TCGA-A7-A426
21.5248	62	BRCA	TCGA-A7-A4SA
30.2417	28	BRCA	TCGA-A7-A4SB
33.513	26	BRCA	TCGA-A7-A4SC
28.0614	45	BRCA	TCGA-A7-A4SD
29.1515	98	BRCA	TCGA-A7-A4SE
29.1515	71	BRCA	TCGA-A7-A4SF
25.3369	21	BRCA	TCGA-A7-A5ZW
25.8817	34	BRCA	TCGA-A7-A5ZX
27.5164	47	BRCA	TCGA-A7-A6VV
25.8817	61	BRCA	TCGA-A7-A6VW
25.8817	105	BRCA	TCGA-A7-A6VY
37.3304	72	BRCA	TCGA-A8-A06R
22.6136	82	BRCA	TCGA-A8-A075
27.5164	23	BRCA	TCGA-A8-A09V
26.9715	17	BRCA	TCGA-AC-A23E
41.1484	40	BRCA	TCGA-AC-A23G
48.7859	4975	BRCA	TCGA-AC-A23H
45.5125	95	BRCA	TCGA-AC-A2B8
42.2394	83	BRCA	TCGA-AC-A2BK
22.0692	26	BRCA	TCGA-AC-A2BM
35.1489	12	BRCA	TCGA-AC-A2FB
33.513	31	BRCA	TCGA-AC-A2FE
21.5248	11	BRCA	TCGA-AC-A2FF
42.7849	29	BRCA	TCGA-AC-A2FG
47.1492	33	BRCA	TCGA-AC-A2FM
35.1489	32	BRCA	TCGA-AC-A2FO
31.332	821	BRCA	TCGA-AC-A2QH
41.1484	71	BRCA	TCGA-AC-A2QI
25.8817	7	BRCA	TCGA-AC-A2QJ
24.7921	91	BRCA	TCGA-AC-A3BB
42.7849	39	BRCA	TCGA-AC-A3EH
36.785	343	BRCA	TCGA-AC-A3OD
42.7849	33	BRCA	TCGA-AC-A3QP
26.9715	30	BRCA	TCGA-AC-A3TM
40.6029	27	BRCA	TCGA-AC-A3TN
35.6942	62	BRCA	TCGA-AC-A3W7
40.0575	14	BRCA	TCGA-AC-A3YI
35.6942	19	BRCA	TCGA-AC-A3YJ
34.0583	50	BRCA	TCGA-AC-A4ZE
41.1484	154	BRCA	TCGA-AC-A5EH
47.6947	30	BRCA	TCGA-AC-A5EI
40.0575	50	BRCA	TCGA-AC-A5XU
31.332	70	BRCA	TCGA-AC-A62V
38.9666	48	BRCA	TCGA-AC-A62X
42.7849	64	BRCA	TCGA-AC-A62Y
25.3369	17	BRCA	TCGA-AC-A6IV
26.4266	89	BRCA	TCGA-AC-A6IX
23.1582	25	BRCA	TCGA-AC-A6NO
27.5164	19	BRCA	TCGA-AC-A7VB
30.2417	20	BRCA	TCGA-AC-A7VC
38.9666	86	BRCA	TCGA-AC-A8OQ
40.6029	53	BRCA	TCGA-AC-A8OR
38.4212	56	BRCA	TCGA-AC-A8OS
33.513	117	BRCA	TCGA-AN-A0AT
31.8772	26	BRCA	TCGA-AN-A0XO
37.3304	28	BRCA	TCGA-AN-A0XP
29.6966	31	BRCA	TCGA-AN-A0XR
34.0583	22	BRCA	TCGA-AN-A0XS
29.1515	13	BRCA	TCGA-AN-A0XT
29.1515	111	BRCA	TCGA-AN-A0XU
36.2396	27	BRCA	TCGA-AN-A0XV
19.3482	302	BRCA	TCGA-AN-A0XW
22.0692	55	BRCA	TCGA-AO-A03V
32.9677	21	BRCA	TCGA-AO-A0J8
26.4266	15	BRCA	TCGA-AO-A0JG
20.4363	137	BRCA	TCGA-AO-A124
25.3369	9	BRCA	TCGA-AO-A12A
23.1582	46	BRCA	TCGA-AO-A12D
19.3482	24	BRCA	TCGA-AO-A12F
37.3304	21	BRCA	TCGA-AO-A12H
24.7921	7	BRCA	TCGA-AO-A1KO
41.6939	41	BRCA	TCGA-AO-A1KP
27.5164	70	BRCA	TCGA-AO-A1KR
37.3304	38	BRCA	TCGA-AO-A1KS
42.2394	53	BRCA	TCGA-AO-A1KT
32.9677	64	BRCA	TCGA-AQ-A04H
37.8758	44	BRCA	TCGA-AQ-A0Y5
45.5125	33	BRCA	TCGA-AQ-A1H2
26.4266	40	BRCA	TCGA-AQ-A1H3
27.5164	56	BRCA	TCGA-AQ-A54N
27.5164	21	BRCA	TCGA-AQ-A54O
29.6966	74	BRCA	TCGA-AQ-A7U7
23.1582	56	BRCA	TCGA-AR-A0TP
14.4593	39	BRCA	TCGA-AR-A0TQ
36.785	29	BRCA	TCGA-AR-A0TR
24.7921	76	BRCA	TCGA-AR-A0TS
28.6065	59	BRCA	TCGA-AR-A0TT
35.6942	61	BRCA	TCGA-AR-A0TV
26.9715	47	BRCA	TCGA-AR-A0TW
23.1582	46	BRCA	TCGA-AR-A0TZ
39.512	267	BRCA	TCGA-AR-A0U0
19.3482	99	BRCA	TCGA-AR-A0U1
25.3369	104	BRCA	TCGA-AR-A0U2
31.8772	30	BRCA	TCGA-AR-A0U3
27.5164	99	BRCA	TCGA-AR-A1AH
25.3369	71	BRCA	TCGA-AR-A1AI
44.967	34	BRCA	TCGA-AR-A1AJ
37.8758	61	BRCA	TCGA-AR-A1AK
32.4225	25	BRCA	TCGA-AR-A1AL
28.0614	13	BRCA	TCGA-AR-A1AM
24.7921	20	BRCA	TCGA-AR-A1AN
25.3369	84	BRCA	TCGA-AR-A1AO
43.3304	68	BRCA	TCGA-AR-A1AP
26.4266	36	BRCA	TCGA-AR-A1AQ
26.9715	49	BRCA	TCGA-AR-A1AR
29.1515	37	BRCA	TCGA-AR-A1AS
33.513	28	BRCA	TCGA-AR-A1AT
20.9805	15	BRCA	TCGA-AR-A1AU
36.785	37	BRCA	TCGA-AR-A1AV
35.1489	31	BRCA	TCGA-AR-A1AW
34.6036	21	BRCA	TCGA-AR-A1AX
35.1489	69	BRCA	TCGA-AR-A1AY
24.7921	30	BRCA	TCGA-AR-A24K
13.9172	45	BRCA	TCGA-AR-A24L
20.4363	19	BRCA	TCGA-AR-A24M
29.1515	33	BRCA	TCGA-AR-A24N
23.1582	17	BRCA	TCGA-AR-A24O
25.3369	23	BRCA	TCGA-AR-A24P
24.2474	21	BRCA	TCGA-AR-A24R
32.9677	48	BRCA	TCGA-AR-A24S
24.7921	16	BRCA	TCGA-AR-A24T
25.3369	48	BRCA	TCGA-AR-A24U
28.0614	24	BRCA	TCGA-AR-A24V
29.6966	17	BRCA	TCGA-AR-A24W
28.0614	57	BRCA	TCGA-AR-A24X
30.7869	46	BRCA	TCGA-AR-A24Z
26.9715	11	BRCA	TCGA-AR-A252
26.9715	35	BRCA	TCGA-AR-A254
33.513	90	BRCA	TCGA-AR-A255
29.6966	50	BRCA	TCGA-AR-A2LH
21.5248	14	BRCA	TCGA-AR-A2LJ
33.513	35	BRCA	TCGA-AR-A2LK
37.8758	32	BRCA	TCGA-AR-A2LL
26.4266	13	BRCA	TCGA-AR-A2LM
35.1489	37	BRCA	TCGA-AR-A2LN
24.7921	14	BRCA	TCGA-AR-A2LO
31.8772	12	BRCA	TCGA-AR-A2LQ
26.4266	54	BRCA	TCGA-AR-A2LR
33.513	23	BRCA	TCGA-AR-A5QM
36.785	24	BRCA	TCGA-AR-A5QN
29.1515	22	BRCA	TCGA-AR-A5QP
36.785	69	BRCA	TCGA-AR-A5QQ
39.512	48	BRCA	TCGA-B6-A0I1
26.4266	94	BRCA	TCGA-B6-A0I6
43.8759	32	BRCA	TCGA-B6-A0IH
27.5164	30	BRCA	TCGA-B6-A0RH
32.4225	47	BRCA	TCGA-B6-A0RL
30.7869	26	BRCA	TCGA-B6-A0RM
32.4225	26	BRCA	TCGA-B6-A0RN
38.4212	33	BRCA	TCGA-B6-A0RO
39.512	25	BRCA	TCGA-B6-A0RP
36.785	39	BRCA	TCGA-B6-A0RQ
20.9805	42	BRCA	TCGA-B6-A0RT
21.5248	49	BRCA	TCGA-B6-A0RU
22.6136	52	BRCA	TCGA-B6-A0RV
31.332	17	BRCA	TCGA-B6-A0WS
32.9677	15	BRCA	TCGA-B6-A0WT
36.2396	24	BRCA	TCGA-B6-A0WV
31.332	32	BRCA	TCGA-B6-A0WW
21.5248	32	BRCA	TCGA-B6-A0WX
21.5248	30	BRCA	TCGA-B6-A0WY
26.9715	75	BRCA	TCGA-B6-A0WZ
29.1515	18	BRCA	TCGA-B6-A0X0
25.8817	67	BRCA	TCGA-B6-A0X1
33.513	21	BRCA	TCGA-B6-A0X4
32.9677	44	BRCA	TCGA-B6-A0X5
36.2396	32	BRCA	TCGA-B6-A1KC
36.785	69	BRCA	TCGA-B6-A1KF
34.0583	23	BRCA	TCGA-B6-A1KI
30.7869	64	BRCA	TCGA-B6-A1KN
33.513	36	BRCA	TCGA-B6-A2IU
26.9715	42	BRCA	TCGA-B6-A3ZX
25.3369	21	BRCA	TCGA-B6-A401
25.3369	34	BRCA	TCGA-B6-A402
29.6966	25	BRCA	TCGA-B6-A408
23.7028	45	BRCA	TCGA-B6-A409
41.1484	50	BRCA	TCGA-B6-A40B
27.5164	44	BRCA	TCGA-B6-A40C
24.2474	15	BRCA	TCGA-BH-A0AU
28.0614	65	BRCA	TCGA-BH-A0AV
25.3369	59	BRCA	TCGA-BH-A0AZ
30.2417	74	BRCA	TCGA-BH-A0B0
21.5248	61	BRCA	TCGA-BH-A0B5
22.6136	27	BRCA	TCGA-BH-A0B7
32.4225	25	BRCA	TCGA-BH-A0BC
30.2417	24	BRCA	TCGA-BH-A0BF
39.512	36	BRCA	TCGA-BH-A0BG
18.8043	53	BRCA	TCGA-BH-A0BL
29.1515	20	BRCA	TCGA-BH-A0BO
20.9805	19	BRCA	TCGA-BH-A0BQ
29.6966	13	BRCA	TCGA-BH-A0BS
30.2417	27	BRCA	TCGA-BH-A0BT
38.4212	78	BRCA	TCGA-BH-A0BW
32.9677	31	BRCA	TCGA-BH-A0C1
25.3369	16	BRCA	TCGA-BH-A0C3
25.8817	47	BRCA	TCGA-BH-A0C7
31.332	21	BRCA	TCGA-BH-A0DD
33.513	26	BRCA	TCGA-BH-A0DE
34.0583	27	BRCA	TCGA-BH-A0DH
34.0583	34	BRCA	TCGA-BH-A0DI
42.2394	23	BRCA	TCGA-BH-A0DO
22.6136	25	BRCA	TCGA-BH-A0DQ
22.0692	14	BRCA	TCGA-BH-A0DT
29.1515	11	BRCA	TCGA-BH-A0DV
33.513	54	BRCA	TCGA-BH-A0DX
28.6065	18	BRCA	TCGA-BH-A0E9
38.9666	24	BRCA	TCGA-BH-A0EA
27.5164	15	BRCA	TCGA-BH-A0EI
24.7921	13	BRCA	TCGA-BH-A0H3
24.2474	90	BRCA	TCGA-BH-A0H5
42.2394	28	BRCA	TCGA-BH-A0HI
36.2396	21	BRCA	TCGA-BH-A0HN
31.8772	25	BRCA	TCGA-BH-A0RX
31.332	18	BRCA	TCGA-BH-A0W3
24.7921	30	BRCA	TCGA-BH-A0W4
41.6939	20	BRCA	TCGA-BH-A0W5
44.4214	96	BRCA	TCGA-BH-A0WA
26.9715	40	BRCA	TCGA-BH-A18F
43.8759	1055	BRCA	TCGA-BH-A18G
34.0583	49	BRCA	TCGA-BH-A18H
28.6065	14	BRCA	TCGA-BH-A18I
30.2417	75	BRCA	TCGA-BH-A18J
24.7921	56	BRCA	TCGA-BH-A18K
26.9715	47	BRCA	TCGA-BH-A18L
20.9805	12	BRCA	TCGA-BH-A18M
47.6947	27	BRCA	TCGA-BH-A18N
30.2417	90	BRCA	TCGA-BH-A18Q
26.9715	30	BRCA	TCGA-BH-A18R
42.7849	25	BRCA	TCGA-BH-A18S
37.8758	77	BRCA	TCGA-BH-A18T
42.2394	59	BRCA	TCGA-BH-A1EN
36.785	38	BRCA	TCGA-BH-A1EO
18.8043	50	BRCA	TCGA-BH-A1ES
29.6966	29	BRCA	TCGA-BH-A1ET
44.967	4	BRCA	TCGA-BH-A1EU
24.2474	85	BRCA	TCGA-BH-A1EV
20.4363	14	BRCA	TCGA-BH-A1EW
36.2396	23	BRCA	TCGA-BH-A1EX
42.7849	53	BRCA	TCGA-BH-A1EY
43.3304	65	BRCA	TCGA-BH-A1F0
28.6065	61	BRCA	TCGA-BH-A1F2
33.513	52	BRCA	TCGA-BH-A1F5
27.5164	38	BRCA	TCGA-BH-A1F6
42.2394	100	BRCA	TCGA-BH-A1FC
16.6302	35	BRCA	TCGA-BH-A1FE
47.6947	24	BRCA	TCGA-BH-A1FG
25.3369	34	BRCA	TCGA-BH-A1FH
35.6942	28	BRCA	TCGA-BH-A1FJ
37.3304	21	BRCA	TCGA-BH-A1FL
23.7028	52	BRCA	TCGA-BH-A1FM
39.512	19	BRCA	TCGA-BH-A1FR
23.7028	102	BRCA	TCGA-BH-A1FU
34.6036	20	BRCA	TCGA-BH-A201
32.4225	25	BRCA	TCGA-BH-A202
42.2394	69	BRCA	TCGA-BH-A203
43.3304	37	BRCA	TCGA-BH-A204
25.8817	71	BRCA	TCGA-BH-A208
41.6939	108	BRCA	TCGA-BH-A209
26.9715	27	BRCA	TCGA-BH-A28O
24.7921	15	BRCA	TCGA-BH-A28Q
24.2474	504	BRCA	TCGA-BH-A2L8
40.6029	31	BRCA	TCGA-BH-A42T
43.3304	23	BRCA	TCGA-BH-A42U
22.0692	42	BRCA	TCGA-BH-A42V
27.5164	80	BRCA	TCGA-BH-A5IZ
34.0583	62	BRCA	TCGA-BH-A5J0
24.7921	32	BRCA	TCGA-BH-A6R8
32.9677	12	BRCA	TCGA-BH-A6R9
47.1492	43	BRCA	TCGA-BH-A8FY
31.332	61	BRCA	TCGA-BH-A8FZ
29.1515	20	BRCA	TCGA-BH-A8G0
28.6065	24	BRCA	TCGA-BH-AB28
36.2396	62	BRCA	TCGA-C8-A12L
37.8758	46	BRCA	TCGA-C8-A12M
31.332	21	BRCA	TCGA-C8-A12N
26.9715	24	BRCA	TCGA-C8-A12O
42.2394	111	BRCA	TCGA-C8-A12Q
23.1582	162	BRCA	TCGA-C8-A12T
24.7921	41	BRCA	TCGA-C8-A12U
29.6966	44	BRCA	TCGA-C8-A12V
26.4266	42	BRCA	TCGA-C8-A12W
33.513	56	BRCA	TCGA-C8-A12X
23.7028	27	BRCA	TCGA-C8-A12Y
24.2474	46	BRCA	TCGA-C8-A12Z
28.0614	36	BRCA	TCGA-C8-A130
44.4214	55	BRCA	TCGA-C8-A131
30.2417	60	BRCA	TCGA-C8-A132
35.1489	33	BRCA	TCGA-C8-A133
28.0614	92	BRCA	TCGA-C8-A134
34.6036	56	BRCA	TCGA-C8-A135
18.2606	49	BRCA	TCGA-C8-A137
29.1515	40	BRCA	TCGA-C8-A138
31.8772	55	BRCA	TCGA-C8-A1HE
25.8817	30	BRCA	TCGA-C8-A1HF
26.9715	35	BRCA	TCGA-C8-A1HG
21.5248	43	BRCA	TCGA-C8-A1HI
28.6065	98	BRCA	TCGA-C8-A1HJ
28.6065	58	BRCA	TCGA-C8-A1HK
20.4363	26	BRCA	TCGA-C8-A1HL
30.2417	50	BRCA	TCGA-C8-A1HN
18.2606	39	BRCA	TCGA-C8-A1HO
25.3369	74	BRCA	TCGA-C8-A26V
31.332	55	BRCA	TCGA-C8-A26W
31.332	83	BRCA	TCGA-C8-A26X
31.8772	39	BRCA	TCGA-C8-A26Z
15.5443	32	BRCA	TCGA-C8-A273
32.9677	44	BRCA	TCGA-C8-A278
25.8817	28	BRCA	TCGA-C8-A27A
36.785	41	BRCA	TCGA-C8-A3M8
26.4266	41	BRCA	TCGA-C8-A8HR
26.4266	21	BRCA	TCGA-C8-A9FZ
28.0614	68	BRCA	TCGA-D8-A13Y
27.5164	72	BRCA	TCGA-D8-A13Z
33.513	107	BRCA	TCGA-D8-A140
21.5248	20	BRCA	TCGA-D8-A141
40.0575	113	BRCA	TCGA-D8-A142
27.5164	47	BRCA	TCGA-D8-A143
43.3304	33	BRCA	TCGA-D8-A145
30.7869	35	BRCA	TCGA-D8-A146
29.1515	46	BRCA	TCGA-D8-A1JB
31.8772	91	BRCA	TCGA-D8-A1JC
22.0692	103	BRCA	TCGA-D8-A1JD
33.513	27	BRCA	TCGA-D8-A1JE
42.7849	43	BRCA	TCGA-D8-A1JF
30.2417	26	BRCA	TCGA-D8-A1JH
29.1515	39	BRCA	TCGA-D8-A1JI
29.1515	68	BRCA	TCGA-D8-A1JJ
31.8772	47	BRCA	TCGA-D8-A1JM
39.512	130	BRCA	TCGA-D8-A1JP
41.6939	21	BRCA	TCGA-D8-A1JS
37.8758	42	BRCA	TCGA-D8-A1JT
27.5164	16	BRCA	TCGA-D8-A1JU
43.8759	48	BRCA	TCGA-D8-A1X5
43.3304	39	BRCA	TCGA-D8-A1X6
21.5248	41	BRCA	TCGA-D8-A1X7
33.513	62	BRCA	TCGA-D8-A1X8
35.6942	101	BRCA	TCGA-D8-A1X9
34.6036	24	BRCA	TCGA-D8-A1XA
33.513	31	BRCA	TCGA-D8-A1XB
46.058	22	BRCA	TCGA-D8-A1XC
24.2474	40	BRCA	TCGA-D8-A1XF
46.6036	49	BRCA	TCGA-D8-A1XG
41.1484	71	BRCA	TCGA-D8-A1XJ
18.2606	85	BRCA	TCGA-D8-A1XL
30.7869	57	BRCA	TCGA-D8-A1XM
30.2417	19	BRCA	TCGA-D8-A1XO
30.2417	27	BRCA	TCGA-D8-A1XR
25.8817	22	BRCA	TCGA-D8-A1XS
32.9677	28	BRCA	TCGA-D8-A1XT
30.2417	23	BRCA	TCGA-D8-A1XU
45.5125	27	BRCA	TCGA-D8-A1XV
28.6065	95	BRCA	TCGA-D8-A1XW
40.0575	33	BRCA	TCGA-D8-A1XY
43.8759	62	BRCA	TCGA-D8-A1XZ
35.1489	65	BRCA	TCGA-D8-A1Y0
38.4212	22	BRCA	TCGA-D8-A1Y2
32.9677	49	BRCA	TCGA-D8-A1Y3
35.6942	10	BRCA	TCGA-D8-A27E
21.5248	61	BRCA	TCGA-D8-A27F
40.6029	911	BRCA	TCGA-D8-A27G
31.332	31	BRCA	TCGA-D8-A27I
25.3369	19	BRCA	TCGA-D8-A27K
26.4266	40	BRCA	TCGA-D8-A27L
31.8772	80	BRCA	TCGA-D8-A27M
19.3482	40	BRCA	TCGA-D8-A27N
34.6036	19	BRCA	TCGA-D8-A27P
22.0692	28	BRCA	TCGA-D8-A27R
28.6065	17	BRCA	TCGA-D8-A27T
29.6966	32	BRCA	TCGA-D8-A27W
29.1515	16	BRCA	TCGA-D8-A3Z5
30.2417	27	BRCA	TCGA-D8-A3Z6
36.785	66	BRCA	TCGA-D8-A4Z1
42.7849	35	BRCA	TCGA-D8-A73W
28.6065	33	BRCA	TCGA-D8-A73X
22.0692	18	BRCA	TCGA-E2-A10A
19.8922	29	BRCA	TCGA-E2-A14N
41.1484	27	BRCA	TCGA-E2-A14O
42.7849	78	BRCA	TCGA-E2-A14P
26.9715	27	BRCA	TCGA-E2-A14Q
33.513	116	BRCA	TCGA-E2-A14R
35.1489	25	BRCA	TCGA-E2-A14S
28.0614	30	BRCA	TCGA-E2-A14T
40.0575	13	BRCA	TCGA-E2-A14U
28.6065	91	BRCA	TCGA-E2-A14V
42.2394	74	BRCA	TCGA-E2-A14W
29.6966	24	BRCA	TCGA-E2-A14X
18.8043	31	BRCA	TCGA-E2-A14Y
34.6036	72	BRCA	TCGA-E2-A14Z
25.8817	62	BRCA	TCGA-E2-A150
27.5164	15	BRCA	TCGA-E2-A153
36.785	40	BRCA	TCGA-E2-A154
31.332	56	BRCA	TCGA-E2-A155
32.9677	19	BRCA	TCGA-E2-A156
24.2474	81	BRCA	TCGA-E2-A15A
32.9677	24	BRCA	TCGA-E2-A15C
25.3369	20	BRCA	TCGA-E2-A15D
21.5248	63	BRCA	TCGA-E2-A15E
41.1484	55	BRCA	TCGA-E2-A15G
20.4363	27	BRCA	TCGA-E2-A15H
23.7028	10	BRCA	TCGA-E2-A15I
27.5164	21	BRCA	TCGA-E2-A15J
31.332	72	BRCA	TCGA-E2-A15K
35.1489	26	BRCA	TCGA-E2-A15L
35.6942	92	BRCA	TCGA-E2-A15M
48.2403	28	BRCA	TCGA-E2-A15O
32.9677	22	BRCA	TCGA-E2-A15P
34.6036	32	BRCA	TCGA-E2-A15R
18.2606	54	BRCA	TCGA-E2-A15S
35.1489	26	BRCA	TCGA-E2-A15T
34.0583	53	BRCA	TCGA-E2-A1AZ
26.9715	49	BRCA	TCGA-E2-A1B0
24.2474	47	BRCA	TCGA-E2-A1B1
40.0575	29	BRCA	TCGA-E2-A1B4
24.7921	35	BRCA	TCGA-E2-A1B5
23.7028	33	BRCA	TCGA-E2-A1B6
34.0583	30	BRCA	TCGA-E2-A1BC
28.6065	28	BRCA	TCGA-E2-A1BD
32.9677	27	BRCA	TCGA-E2-A1IE
40.0575	12	BRCA	TCGA-E2-A1IF
24.2474	38	BRCA	TCGA-E2-A1IG
43.3304	73	BRCA	TCGA-E2-A1IH
27.5164	26	BRCA	TCGA-E2-A1II
30.7869	18	BRCA	TCGA-E2-A1IJ
38.4212	12	BRCA	TCGA-E2-A1IK
42.2394	22	BRCA	TCGA-E2-A1IL
19.8922	10	BRCA	TCGA-E2-A1IO
32.4225	31	BRCA	TCGA-E2-A1IU
23.7028	24	BRCA	TCGA-E2-A1L6
21.5248	65	BRCA	TCGA-E2-A1L7
28.0614	40	BRCA	TCGA-E2-A1L8
21.5248	22	BRCA	TCGA-E2-A1L9
31.8772	112	BRCA	TCGA-E2-A1LA
22.0692	42	BRCA	TCGA-E2-A1LB
38.4212	75	BRCA	TCGA-E2-A1LE
30.7869	25	BRCA	TCGA-E2-A1LI
45.5125	35	BRCA	TCGA-E2-A1LK
39.512	76	BRCA	TCGA-E2-A1LL
24.7921	73	BRCA	TCGA-E2-A1LS
42.2394	78	BRCA	TCGA-E2-A2P5
23.1582	9	BRCA	TCGA-E2-A3DX
37.3304	34	BRCA	TCGA-E2-A56Z
25.3369	20	BRCA	TCGA-E2-A570
38.9666	19	BRCA	TCGA-E2-A572
25.8817	50	BRCA	TCGA-E2-A573
23.7028	111	BRCA	TCGA-E2-A574
37.3304	40	BRCA	TCGA-E2-A576
48.7859	63	BRCA	TCGA-E2-A9RU
37.8758	28	BRCA	TCGA-E9-A1N3
22.0692	30	BRCA	TCGA-E9-A1N4
24.2474	57	BRCA	TCGA-E9-A1N5
25.8817	33	BRCA	TCGA-E9-A1N8
31.332	58	BRCA	TCGA-E9-A1N9
31.332	97	BRCA	TCGA-E9-A1NA
40.6029	90	BRCA	TCGA-E9-A1ND
15.0016	47	BRCA	TCGA-E9-A1NE
32.4225	70	BRCA	TCGA-E9-A1NF
33.513	19	BRCA	TCGA-E9-A1NG
38.4212	29	BRCA	TCGA-E9-A1NH
32.9677	19	BRCA	TCGA-E9-A1QZ
31.332	24	BRCA	TCGA-E9-A1R0
27.5164	58	BRCA	TCGA-E9-A1R2
37.8758	18	BRCA	TCGA-E9-A1R3
34.0583	38	BRCA	TCGA-E9-A1R5
34.0583	28	BRCA	TCGA-E9-A1R6
34.6036	42	BRCA	TCGA-E9-A1R7
25.8817	21	BRCA	TCGA-E9-A1RA
21.5248	31	BRCA	TCGA-E9-A1RB
30.2417	41	BRCA	TCGA-E9-A1RC
36.2396	18	BRCA	TCGA-E9-A1RD
40.0575	59	BRCA	TCGA-E9-A1RE
33.513	48	BRCA	TCGA-E9-A1RG
34.0583	89	BRCA	TCGA-E9-A1RH
23.1582	19	BRCA	TCGA-E9-A1RI
22.6136	25	BRCA	TCGA-E9-A227
31.332	36	BRCA	TCGA-E9-A228
19.8922	23	BRCA	TCGA-E9-A229
40.0575	51	BRCA	TCGA-E9-A22A
38.4212	58	BRCA	TCGA-E9-A22B
20.4363	26	BRCA	TCGA-E9-A22D
25.3369	100	BRCA	TCGA-E9-A22G
22.6136	19	BRCA	TCGA-E9-A22H
28.0614	74	BRCA	TCGA-E9-A243
29.1515	93	BRCA	TCGA-E9-A244
25.3369	32	BRCA	TCGA-E9-A245
27.5164	20	BRCA	TCGA-E9-A248
24.2474	18	BRCA	TCGA-E9-A249
37.3304	19	BRCA	TCGA-E9-A24A
38.4212	88	BRCA	TCGA-E9-A295
38.9666	61	BRCA	TCGA-E9-A2JS
34.0583	25	BRCA	TCGA-E9-A2JT
26.4266	62	BRCA	TCGA-E9-A3HO
42.2394	27	BRCA	TCGA-E9-A3Q9
17.7169	66	BRCA	TCGA-E9-A3QA
25.8817	28	BRCA	TCGA-E9-A3X8
46.058	29	BRCA	TCGA-E9-A54X
34.0583	41	BRCA	TCGA-E9-A54Y
32.4225	24	BRCA	TCGA-E9-A5FK
35.1489	96	BRCA	TCGA-E9-A5FL
22.0692	22	BRCA	TCGA-E9-A5UO
34.0583	19	BRCA	TCGA-E9-A5UP
24.2474	17	BRCA	TCGA-E9-A6HE
43.3304	106	BRCA	TCGA-EW-A1IW
25.8817	48	BRCA	TCGA-EW-A1IX
20.4363	28	BRCA	TCGA-EW-A1IY
20.4363	24	BRCA	TCGA-EW-A1J1
26.9715	37	BRCA	TCGA-EW-A1J2
32.9677	46	BRCA	TCGA-EW-A1J3
37.8758	37	BRCA	TCGA-EW-A1J6
30.2417	108	BRCA	TCGA-EW-A1OV
23.1582	36	BRCA	TCGA-EW-A1OX
34.0583	54	BRCA	TCGA-EW-A1OY
30.2417	50	BRCA	TCGA-EW-A1OZ
29.6966	23	BRCA	TCGA-EW-A1P0
36.785	36	BRCA	TCGA-EW-A1P1
25.8817	19	BRCA	TCGA-EW-A1P3
23.1582	77	BRCA	TCGA-EW-A1P4
41.6939	11	BRCA	TCGA-EW-A1P5
34.6036	19	BRCA	TCGA-EW-A1P6
31.8772	22	BRCA	TCGA-EW-A1P7
31.332	42	BRCA	TCGA-EW-A1P8
31.8772	46	BRCA	TCGA-EW-A1PA
35.6942	106	BRCA	TCGA-EW-A1PC
32.9677	88	BRCA	TCGA-EW-A1PD
30.2417	27	BRCA	TCGA-EW-A1PE
28.6065	17	BRCA	TCGA-EW-A1PG
28.0614	54	BRCA	TCGA-EW-A1PH
22.0692	36	BRCA	TCGA-EW-A2FS
20.9805	24	BRCA	TCGA-EW-A2FV
28.0614	13	BRCA	TCGA-EW-A2FW
40.6029	47	BRCA	TCGA-EW-A423
18.2606	21	BRCA	TCGA-EW-A6S9
31.8772	75	BRCA	TCGA-EW-A6SA
33.513	68	BRCA	TCGA-EW-A6SB
32.4225	30	BRCA	TCGA-EW-A6SC
17.1735	47	BRCA	TCGA-EW-A6SD
34.0583	114	BRCA	TCGA-GI-A2C8
37.3304	491	BRCA	TCGA-GM-A2D9
24.7921	31	BRCA	TCGA-GM-A2DA
33.513	115	BRCA	TCGA-GM-A2DB
30.7869	14	BRCA	TCGA-GM-A2DC
28.6065	57	BRCA	TCGA-GM-A2DD
28.6065	37	BRCA	TCGA-GM-A2DF
28.0614	56	BRCA	TCGA-GM-A2DI
31.332	29	BRCA	TCGA-GM-A2DK
26.9715	43	BRCA	TCGA-GM-A2DL
30.7869	19	BRCA	TCGA-GM-A2DM
31.332	23	BRCA	TCGA-GM-A2DN
34.0583	66	BRCA	TCGA-GM-A3NW
38.9666	37	BRCA	TCGA-GM-A3NY
24.7921	8	BRCA	TCGA-GM-A3XG
26.4266	92	BRCA	TCGA-GM-A3XL
23.7028	14	BRCA	TCGA-GM-A3XN
36.2396	23	BRCA	TCGA-GM-A4E0
34.0583	32	BRCA	TCGA-GM-A5PV
35.1489	26	BRCA	TCGA-GM-A5PX
30.2417	73	BRCA	TCGA-HN-A2NL
24.2474	17	BRCA	TCGA-HN-A2OB
26.4266	84	BRCA	TCGA-JL-A3YW
24.7921	27	BRCA	TCGA-JL-A3YX
23.7028	22	BRCA	TCGA-LD-A66U
28.0614	37	BRCA	TCGA-LD-A7W5
29.1515	29	BRCA	TCGA-LD-A7W6
39.512	19	BRCA	TCGA-LD-A9QF
32.9677	15	BRCA	TCGA-LL-A440
33.513	70	BRCA	TCGA-LL-A441
45.5125	32	BRCA	TCGA-LL-A50Y
34.6036	67	BRCA	TCGA-LL-A5YL
47.6947	24	BRCA	TCGA-LL-A5YM
24.7921	26	BRCA	TCGA-LL-A5YN
26.9715	56	BRCA	TCGA-LL-A5YO
26.4266	80	BRCA	TCGA-LL-A5YP
48.7859	58	BRCA	TCGA-LL-A6FP
26.9715	33	BRCA	TCGA-LL-A6FR
36.2396	133	BRCA	TCGA-LL-A73Y
29.6966	44	BRCA	TCGA-LL-A73Z
32.9677	51	BRCA	TCGA-LL-A740
26.4266	79	BRCA	TCGA-LL-A7SZ
37.8758	36	BRCA	TCGA-LL-A7T0
37.3304	44	BRCA	TCGA-LL-A9Q3
39.512	87	BRCA	TCGA-LQ-A4E4
23.7028	15	BRCA	TCGA-MS-A51U
31.8772	25	BRCA	TCGA-OK-A5Q2
38.4212	31	BRCA	TCGA-OL-A5D6
37.8758	51	BRCA	TCGA-OL-A5D7
21.5248	17	BRCA	TCGA-OL-A5D8
32.9677	83	BRCA	TCGA-OL-A5DA
34.0583	23	BRCA	TCGA-OL-A5RU
23.1582	13	BRCA	TCGA-OL-A5RV
27.5164	22	BRCA	TCGA-OL-A5RX
28.0614	11	BRCA	TCGA-OL-A5RY
30.7869	99	BRCA	TCGA-OL-A5RZ
35.6942	25	BRCA	TCGA-OL-A5S0
19.3482	43	BRCA	TCGA-OL-A66I
43.3304	51	BRCA	TCGA-OL-A66J
38.9666	31	BRCA	TCGA-OL-A66K
38.4212	63	BRCA	TCGA-OL-A66L
31.8772	29	BRCA	TCGA-OL-A66N
20.9805	20	BRCA	TCGA-OL-A66O
40.6029	80	BRCA	TCGA-OL-A66P
23.1582	37	BRCA	TCGA-OL-A6VO
26.4266	70	BRCA	TCGA-OL-A6VQ
25.8817	24	BRCA	TCGA-OL-A6VR
36.2396	51	BRCA	TCGA-OL-A97C
38.9666	105	BRCA	TCGA-PE-A5DC
34.6036	59	BRCA	TCGA-PE-A5DD
22.0692	464	BRCA	TCGA-PE-A5DE
29.1515	116	BRCA	TCGA-PL-A8LV
18.8043	29	BRCA	TCGA-PL-A8LX
16.0871	8	BRCA	TCGA-PL-A8LY
15.5443	89	BRCA	TCGA-PL-A8LZ
34.6036	24	BRCA	TCGA-S3-A6ZF
38.4212	30	BRCA	TCGA-S3-A6ZG
15.5443	33	BRCA	TCGA-S3-A6ZH
34.0583	45	BRCA	TCGA-S3-AA0Z
36.2396	62	BRCA	TCGA-S3-AA11
44.4214	34	BRCA	TCGA-S3-AA12
25.3369	15	BRCA	TCGA-S3-AA14
27.5164	37	BRCA	TCGA-S3-AA15
34.6036	103	BRCA	TCGA-S3-AA17
39.512	90	BRCA	TCGA-UL-AAZ6
40.6029	25	BRCA	TCGA-V7-A7HQ
35.6942	18	BRCA	TCGA-W8-A86G
29.6966	38	BRCA	TCGA-WT-AB41
41.6939	31	BRCA	TCGA-WT-AB44
24.7921	36	BRCA	TCGA-XX-A899
32.9677	20	BRCA	TCGA-Z7-A8R5
24.7921	65	BRCA	TCGA-Z7-A8R6
140.707	103	COAD	TCGA-3L-AA1B
155.02	76	COAD	TCGA-4N-A93T
171.721	146	COAD	TCGA-5M-AAT4
90.6505	1360	COAD	TCGA-5M-AAT6
176.494	95	COAD	TCGA-5M-AATE
197.972	71	COAD	TCGA-A6-2671
164.563	67	COAD	TCGA-A6-2674
181.266	78	COAD	TCGA-A6-2675
97.7954	18	COAD	TCGA-A6-2678
169.335	119	COAD	TCGA-A6-2679
162.177	69	COAD	TCGA-A6-2682
109.709	43	COAD	TCGA-A6-2685
164.563	794	COAD	TCGA-A6-3809
183.653	146	COAD	TCGA-A6-4105
131.167	162	COAD	TCGA-A6-4107
150.248	99	COAD	TCGA-A6-5657
169.335	107	COAD	TCGA-A6-5660
104.943	49	COAD	TCGA-A6-5662
186.039	40	COAD	TCGA-A6-5664
90.6505	53	COAD	TCGA-A6-5667
126.397	95	COAD	TCGA-A6-6137
140.707	98	COAD	TCGA-A6-6138
143.092	107	COAD	TCGA-A6-6140
69.2402	1062	COAD	TCGA-A6-6141
128.782	54	COAD	TCGA-A6-6142
128.782	82	COAD	TCGA-A6-6648
152.634	90	COAD	TCGA-A6-6649
126.397	87	COAD	TCGA-A6-6651
135.936	68	COAD	TCGA-A6-6652
150.248	104	COAD	TCGA-A6-6654
190.812	141	COAD	TCGA-A6-6782
128.782	38	COAD	TCGA-A6-A567
131.167	67	COAD	TCGA-A6-A56B
133.551	69	COAD	TCGA-AA-3488
174.108	97	COAD	TCGA-AA-3489
126.397	70	COAD	TCGA-AA-3494
183.653	92	COAD	TCGA-AA-3495
178.88	120	COAD	TCGA-AA-3506
124.013	62	COAD	TCGA-AA-3509
162.177	3093	COAD	TCGA-AA-3510
147.863	108	COAD	TCGA-AA-3511
188.426	16	COAD	TCGA-AA-3514
145.477	18	COAD	TCGA-AA-3519
202.745	20	COAD	TCGA-AA-3521
197.972	11	COAD	TCGA-AA-3524
209.906	21	COAD	TCGA-AA-3527
145.477	17	COAD	TCGA-AA-3532
181.266	19	COAD	TCGA-AA-3534
124.013	16	COAD	TCGA-AA-3538
157.405	24	COAD	TCGA-AA-3544
164.563	14	COAD	TCGA-AA-3548
159.791	12	COAD	TCGA-AA-3549
181.266	13	COAD	TCGA-AA-3556
162.177	17	COAD	TCGA-AA-3558
166.949	18	COAD	TCGA-AA-3560
166.949	13	COAD	TCGA-AA-3561
157.405	64	COAD	TCGA-AA-3655
116.86	96	COAD	TCGA-AA-3660
186.039	73	COAD	TCGA-AA-3662
150.248	137	COAD	TCGA-AA-3712
164.563	1745	COAD	TCGA-AA-3864
150.248	4611	COAD	TCGA-AA-3977
140.707	5042	COAD	TCGA-AA-3984
174.108	4525	COAD	TCGA-AA-A00N
162.177	10	COAD	TCGA-AA-A00Z
104.943	7138	COAD	TCGA-AA-A010
169.335	68	COAD	TCGA-AD-6888
176.494	1307	COAD	TCGA-AD-6889
150.248	80	COAD	TCGA-AD-6890
195.585	123	COAD	TCGA-AD-6899
133.551	77	COAD	TCGA-AD-6963
143.092	95	COAD	TCGA-AD-6965
116.86	79	COAD	TCGA-AD-A5EK
135.936	347	COAD	TCGA-AM-5820
157.405	990	COAD	TCGA-AM-5821
186.039	98	COAD	TCGA-AU-3779
150.248	96	COAD	TCGA-AY-5543
152.634	93	COAD	TCGA-AY-6386
124.013	68	COAD	TCGA-AY-A71X
100.178	70	COAD	TCGA-AY-A8YK
107.326	56	COAD	TCGA-AZ-4308
195.585	717	COAD	TCGA-AZ-4615
183.653	71	COAD	TCGA-AZ-4681
140.707	57	COAD	TCGA-AZ-4682
97.7954	66	COAD	TCGA-AZ-5403
116.86	80	COAD	TCGA-AZ-5407
166.949	248	COAD	TCGA-AZ-6599
147.863	122	COAD	TCGA-AZ-6600
178.88	53	COAD	TCGA-AZ-6603
178.88	100	COAD	TCGA-AZ-6605
188.426	113	COAD	TCGA-AZ-6606
159.791	65	COAD	TCGA-AZ-6607
102.56	38	COAD	TCGA-CA-5255
124.013	61	COAD	TCGA-CA-5256
119.244	60	COAD	TCGA-CA-5796
128.782	60	COAD	TCGA-CA-5797
145.477	70	COAD	TCGA-CA-6715
150.248	117	COAD	TCGA-CA-6716
104.943	3197	COAD	TCGA-CA-6718
104.943	80	COAD	TCGA-CK-4947
157.405	162	COAD	TCGA-CK-4950
109.709	125	COAD	TCGA-CK-4952
188.426	53	COAD	TCGA-CK-5912
188.426	119	COAD	TCGA-CK-5914
145.477	64	COAD	TCGA-CK-5915
102.56	49	COAD	TCGA-CK-6748
205.132	148	COAD	TCGA-CK-6751
159.791	128	COAD	TCGA-CM-4744
121.628	64	COAD	TCGA-CM-4748
143.092	67	COAD	TCGA-CM-4751
133.551	98	COAD	TCGA-CM-4752
190.812	121	COAD	TCGA-CM-5341
88.2695	44	COAD	TCGA-CM-5344
166.949	167	COAD	TCGA-CM-5348
157.405	101	COAD	TCGA-CM-5349
100.178	85	COAD	TCGA-CM-5860
186.039	79	COAD	TCGA-CM-5862
138.321	40	COAD	TCGA-CM-5863
138.321	204	COAD	TCGA-CM-5864
135.936	92	COAD	TCGA-CM-5868
171.721	81	COAD	TCGA-CM-6163
104.943	64	COAD	TCGA-CM-6164
171.721	104	COAD	TCGA-CM-6165
109.709	66	COAD	TCGA-CM-6166
131.167	54	COAD	TCGA-CM-6167
155.02	79	COAD	TCGA-CM-6169
169.335	84	COAD	TCGA-CM-6170
162.177	86	COAD	TCGA-CM-6172
78.7502	65	COAD	TCGA-CM-6675
174.108	105	COAD	TCGA-CM-6677
145.477	115	COAD	TCGA-CM-6678
133.551	53	COAD	TCGA-CM-6679
181.266	64	COAD	TCGA-CM-6680
193.199	78	COAD	TCGA-D5-5537
138.321	93	COAD	TCGA-D5-5538
138.321	100	COAD	TCGA-D5-5539
145.477	53	COAD	TCGA-D5-5541
174.108	157	COAD	TCGA-D5-6531
157.405	158	COAD	TCGA-D5-6533
143.092	151	COAD	TCGA-D5-6534
186.039	151	COAD	TCGA-D5-6535
169.335	79	COAD	TCGA-D5-6536
147.863	79	COAD	TCGA-D5-6537
102.56	89	COAD	TCGA-D5-6539
152.634	880	COAD	TCGA-D5-6540
112.093	61	COAD	TCGA-D5-6541
116.86	66	COAD	TCGA-D5-6898
178.88	89	COAD	TCGA-D5-6920
176.494	84	COAD	TCGA-D5-6922
131.167	78	COAD	TCGA-D5-6923
157.405	135	COAD	TCGA-D5-6924
150.248	98	COAD	TCGA-D5-6926
178.88	310	COAD	TCGA-D5-6931
159.791	126	COAD	TCGA-D5-6932
183.653	91	COAD	TCGA-D5-7000
164.563	160	COAD	TCGA-DM-A0X9
183.653	113	COAD	TCGA-DM-A1D0
205.132	93	COAD	TCGA-DM-A1D6
190.812	130	COAD	TCGA-DM-A1D7
114.476	156	COAD	TCGA-DM-A1D8
155.02	133	COAD	TCGA-DM-A1D9
157.405	52	COAD	TCGA-DM-A1DB
190.812	119	COAD	TCGA-DM-A1HA
162.177	127	COAD	TCGA-DM-A280
138.321	81	COAD	TCGA-DM-A282
164.563	155	COAD	TCGA-DM-A285
157.405	83	COAD	TCGA-DM-A288
181.266	97	COAD	TCGA-DM-A28A
171.721	88	COAD	TCGA-DM-A28C
166.949	72	COAD	TCGA-DM-A28E
169.335	249	COAD	TCGA-DM-A28F
174.108	112	COAD	TCGA-DM-A28G
174.108	75	COAD	TCGA-DM-A28K
145.477	63	COAD	TCGA-DM-A28M
140.707	122	COAD	TCGA-F4-6459
116.86	134	COAD	TCGA-F4-6460
93.0318	115	COAD	TCGA-F4-6461
116.86	60	COAD	TCGA-F4-6463
138.321	115	COAD	TCGA-F4-6569
138.321	59	COAD	TCGA-F4-6704
133.551	58	COAD	TCGA-F4-6805
135.936	78	COAD	TCGA-F4-6806
116.86	168	COAD	TCGA-F4-6807
124.013	119	COAD	TCGA-F4-6808
119.244	147	COAD	TCGA-F4-6809
178.88	104	COAD	TCGA-F4-6854
102.56	684	COAD	TCGA-F4-6856
131.167	8635	COAD	TCGA-F5-6814
174.108	152	COAD	TCGA-G4-6294
126.397	68	COAD	TCGA-G4-6297
159.791	156	COAD	TCGA-G4-6299
164.563	94	COAD	TCGA-G4-6306
83.5089	57	COAD	TCGA-G4-6307
159.791	95	COAD	TCGA-G4-6310
186.039	133	COAD	TCGA-G4-6311
176.494	138	COAD	TCGA-G4-6314
152.634	127	COAD	TCGA-G4-6315
114.476	74	COAD	TCGA-G4-6323
178.88	99	COAD	TCGA-G4-6625
209.906	117	COAD	TCGA-G4-6626
157.405	96	COAD	TCGA-NH-A50T
95.4134	78	COAD	TCGA-NH-A50U
133.551	77	COAD	TCGA-NH-A6GA
164.563	121	COAD	TCGA-NH-A6GB
152.634	106	COAD	TCGA-NH-A6GC
183.653	98	COAD	TCGA-NH-A8F8
147.863	121	COAD	TCGA-QG-A5YV
195.585	201	COAD	TCGA-QL-A97D
116.86	133	COAD	TCGA-RU-A8FL
100.178	134	COAD	TCGA-SS-A7HO
190.812	160	COAD	TCGA-T9-A92H
90.2818	119	ESCC	TCGA-IC-A6RF
66.083	78	ESCC	TCGA-IG-A3I8
70.1146	95	ESCC	TCGA-IG-A3QL
94.3165	251	ESCC	TCGA-IG-A3Y9
68.7707	80	ESCC	TCGA-IG-A3YA
79.5244	89	ESCC	TCGA-IG-A3YB
80.8689	47	ESCC	TCGA-IG-A3YC
62.0523	251	ESCC	TCGA-IG-A4P3
72.8028	4	ESCC	TCGA-IG-A4QT
75.4912	121	ESCC	TCGA-IG-A50L
82.2134	175	ESCC	TCGA-IG-A51D
94.3165	306	ESCC	TCGA-IG-A5B8
90.2818	74	ESCC	TCGA-IG-A5S3
78.1799	55	ESCC	TCGA-IG-A625
70.1146	71	ESCC	TCGA-IG-A6QS
80.8689	143	ESCC	TCGA-IG-A8O2
45.9429	102	ESCC	TCGA-IG-A97H
75.4912	122	ESCC	TCGA-IG-A97I
66.083	116	ESCC	TCGA-JY-A6FA
66.083	167	ESCC	TCGA-JY-A6FD
63.3957	57	ESCC	TCGA-JY-A6FE
64.7393	219	ESCC	TCGA-JY-A6FG
75.4912	100	ESCC	TCGA-JY-A93F
107.767	34	ESCC	TCGA-KH-A6WC
98.3514	87	ESCC	TCGA-L5-A43H
118.53	498	ESCC	TCGA-L5-A43J
70.1146	63	ESCC	TCGA-L5-A4OM
110.458	92	ESCC	TCGA-L5-A88S
91.6266	72	ESCC	TCGA-L5-A88Z
92.9715	227	ESCC	TCGA-L5-A8NQ
84.9027	76	ESCC	TCGA-L7-A56G
86.2474	85	ESCC	TCGA-LN-A49K
56.6797	171	ESCC	TCGA-LN-A49L
80.8689	245	ESCC	TCGA-LN-A49M
64.7393	55	ESCC	TCGA-LN-A49N
60.7089	67	ESCC	TCGA-LN-A49O
92.9715	74	ESCC	TCGA-LN-A49P
76.8356	147	ESCC	TCGA-LN-A49S
80.8689	162	ESCC	TCGA-LN-A49U
63.3957	104	ESCC	TCGA-LN-A49V
95.6614	92	ESCC	TCGA-LN-A49W
56.6797	71	ESCC	TCGA-LN-A49X
78.1799	124	ESCC	TCGA-LN-A4A1
74.147	141	ESCC	TCGA-LN-A4A2
79.5244	67	ESCC	TCGA-LN-A4A3
45.9429	106	ESCC	TCGA-LN-A4A4
63.3957	63	ESCC	TCGA-LN-A4A5
84.9027	99	ESCC	TCGA-LN-A4A6
67.4268	126	ESCC	TCGA-LN-A4A8
75.4912	244	ESCC	TCGA-LN-A4A9
74.147	155	ESCC	TCGA-LN-A4MR
74.147	64	ESCC	TCGA-LN-A5U5
70.1146	95	ESCC	TCGA-LN-A5U6
59.3657	116	ESCC	TCGA-LN-A5U7
75.4912	90	ESCC	TCGA-LN-A7HV
76.8356	100	ESCC	TCGA-LN-A7HW
94.3165	126	ESCC	TCGA-LN-A7HX
64.7393	169	ESCC	TCGA-LN-A7HY
63.3957	68	ESCC	TCGA-LN-A7HZ
72.8028	95	ESCC	TCGA-LN-A8HZ
67.4268	52	ESCC	TCGA-LN-A8I0
87.5921	84	ESCC	TCGA-LN-A8I1
91.6266	75	ESCC	TCGA-LN-A9FR
74.147	181	ESCC	TCGA-Q9-A6FU
71.4587	210	ESCC	TCGA-V5-A7RC
87.5921	96	ESCC	TCGA-V5-AASV
66.083	101	ESCC	TCGA-VR-A8EP
70.1146	60	ESCC	TCGA-VR-A8ER
83.558	22	ESCC	TCGA-VR-A8ET
66.083	114	ESCC	TCGA-VR-A8EU
74.147	104	ESCC	TCGA-VR-A8EW
82.2134	127	ESCC	TCGA-VR-A8EX
60.7089	174	ESCC	TCGA-VR-A8EZ
66.083	63	ESCC	TCGA-VR-AA4G
75.4912	103	ESCC	TCGA-VR-AA7D
91.6266	123	ESCC	TCGA-VR-AA7I
70.1146	97	ESCC	TCGA-XP-A8T6
82.2134	83	ESCC	TCGA-XP-A8T7
63.3957	108	ESCC	TCGA-XP-A8T8
68.7707	198	ESCC	TCGA-Z6-A8JD
74.147	184	ESCC	TCGA-Z6-A8JE
68.7707	93	ESCC	TCGA-Z6-A9VB
19.85	44	GBM	TCGA-02-0003
20.8863	24	GBM	TCGA-02-0033
27.1082	76	GBM	TCGA-02-0047
22.9597	36	GBM	TCGA-02-0055
21.6638	50	GBM	TCGA-02-2470
18.0373	39	GBM	TCGA-02-2483
20.6272	44	GBM	TCGA-02-2485
23.4782	35	GBM	TCGA-02-2486
27.8862	50	GBM	TCGA-06-0119
28.6643	64	GBM	TCGA-06-0122
24.2559	57	GBM	TCGA-06-0124
23.2189	105	GBM	TCGA-06-0125
29.183	55	GBM	TCGA-06-0126
23.9966	52	GBM	TCGA-06-0128
14.6761	30	GBM	TCGA-06-0129
20.8863	24	GBM	TCGA-06-0130
23.2189	45	GBM	TCGA-06-0137
17.2609	12	GBM	TCGA-06-0139
29.183	31	GBM	TCGA-06-0140
22.9597	16	GBM	TCGA-06-0141
27.8862	11	GBM	TCGA-06-0142
20.6272	61	GBM	TCGA-06-0145
22.7005	62	GBM	TCGA-06-0155
24.5152	38	GBM	TCGA-06-0169
17.0021	24	GBM	TCGA-06-0650
22.7005	57	GBM	TCGA-06-0875
25.5523	67	GBM	TCGA-06-0876
27.1082	69	GBM	TCGA-06-0877
26.0709	47	GBM	TCGA-06-0878
20.3682	49	GBM	TCGA-06-0879
19.85	11	GBM	TCGA-06-0881
14.6761	27	GBM	TCGA-06-0882
27.3675	50	GBM	TCGA-06-0939
27.8862	77	GBM	TCGA-06-1804
19.073	19	GBM	TCGA-06-1806
26.5895	44	GBM	TCGA-06-2557
26.3302	70	GBM	TCGA-06-2558
28.4049	53	GBM	TCGA-06-2559
20.6272	31	GBM	TCGA-06-2561
27.8862	44	GBM	TCGA-06-2562
25.5523	71	GBM	TCGA-06-2563
19.85	44	GBM	TCGA-06-2564
22.1821	41	GBM	TCGA-06-2565
23.7374	48	GBM	TCGA-06-2567
13.1298	33	GBM	TCGA-06-2569
12.3593	27	GBM	TCGA-06-2570
20.8863	28	GBM	TCGA-06-5408
25.5523	15	GBM	TCGA-06-5410
20.1091	28	GBM	TCGA-06-5411
27.1082	45	GBM	TCGA-06-5412
24.2559	43	GBM	TCGA-06-5413
22.7005	23	GBM	TCGA-06-5414
22.4413	30	GBM	TCGA-06-5415
18.5551	54	GBM	TCGA-06-5417
26.3302	28	GBM	TCGA-06-5418
21.9229	58	GBM	TCGA-06-5856
18.5551	76	GBM	TCGA-06-5858
23.2189	37	GBM	TCGA-06-5859
23.4782	41	GBM	TCGA-06-6388
19.591	36	GBM	TCGA-06-6389
21.9229	36	GBM	TCGA-06-6390
18.2962	57	GBM	TCGA-06-6391
23.4782	47	GBM	TCGA-06-6693
26.5895	77	GBM	TCGA-06-6694
23.4782	36	GBM	TCGA-06-6695
23.7374	56	GBM	TCGA-06-6697
20.6272	31	GBM	TCGA-06-6698
21.9229	49	GBM	TCGA-06-6699
26.5895	41	GBM	TCGA-06-6700
22.4413	33	GBM	TCGA-06-6701
12.3593	28	GBM	TCGA-06-A5U0
27.1082	59	GBM	TCGA-06-A5U1
27.3675	50	GBM	TCGA-06-A6S0
20.6272	44	GBM	TCGA-06-A6S1
23.4782	45	GBM	TCGA-06-A7TK
14.6761	25	GBM	TCGA-06-A7TL
22.9597	78	GBM	TCGA-12-0821
22.9597	51	GBM	TCGA-12-1597
26.5895	66	GBM	TCGA-12-3649
18.814	46	GBM	TCGA-12-3650
22.4413	55	GBM	TCGA-12-3652
15.7092	23	GBM	TCGA-12-3653
22.4413	67	GBM	TCGA-12-5295
21.4046	28	GBM	TCGA-12-5299
22.1821	46	GBM	TCGA-12-5301
25.0337	42	GBM	TCGA-14-0740
19.591	24	GBM	TCGA-14-0781
19.85	39	GBM	TCGA-14-0786
24.7744	35	GBM	TCGA-14-0787
20.8863	64	GBM	TCGA-14-0789
23.4782	47	GBM	TCGA-14-0790
27.1082	92	GBM	TCGA-14-0813
24.7744	57	GBM	TCGA-14-0817
22.4413	34	GBM	TCGA-14-0862
26.0709	53	GBM	TCGA-14-0871
22.4413	99	GBM	TCGA-14-1034
22.7005	19	GBM	TCGA-14-1043
20.3682	31	GBM	TCGA-14-1395
21.6638	55	GBM	TCGA-14-1450
12.8727	16	GBM	TCGA-14-1456
21.9229	56	GBM	TCGA-14-1823
25.0337	46	GBM	TCGA-14-1825
21.6638	45	GBM	TCGA-14-1829
20.3682	59	GBM	TCGA-14-2554
26.0709	57	GBM	TCGA-14-3476
17.2609	33	GBM	TCGA-14-4157
12.3593	24	GBM	TCGA-15-1444
28.9236	74	GBM	TCGA-16-0846
23.7374	59	GBM	TCGA-16-0861
19.591	65	GBM	TCGA-16-1045
23.2189	99	GBM	TCGA-19-1390
21.4046	93	GBM	TCGA-19-1790
21.1455	53	GBM	TCGA-19-2619
25.0337	52	GBM	TCGA-19-2620
23.7374	59	GBM	TCGA-19-2623
20.1091	32	GBM	TCGA-19-2624
26.5895	40	GBM	TCGA-19-2625
22.4413	59	GBM	TCGA-19-2629
26.0709	70	GBM	TCGA-19-2631
24.5152	32	GBM	TCGA-19-4068
19.073	16	GBM	TCGA-19-5947
20.3682	39	GBM	TCGA-19-5950
26.5895	46	GBM	TCGA-19-5951
22.9597	28	GBM	TCGA-19-5952
21.9229	35	GBM	TCGA-19-5953
25.5523	71	GBM	TCGA-19-5954
28.4049	54	GBM	TCGA-19-5955
21.4046	35	GBM	TCGA-19-5958
26.8489	54	GBM	TCGA-19-5959
21.4046	32	GBM	TCGA-19-5960
17.0021	32	GBM	TCGA-19-A60I
24.5152	24	GBM	TCGA-19-A6J4
17.2609	37	GBM	TCGA-19-A6J5
23.2189	30	GBM	TCGA-26-1439
18.0373	31	GBM	TCGA-26-1442
26.0709	45	GBM	TCGA-26-5132
22.1821	39	GBM	TCGA-26-5133
26.0709	52	GBM	TCGA-26-5134
25.5523	44	GBM	TCGA-26-5135
27.1082	42	GBM	TCGA-26-5136
23.7374	62	GBM	TCGA-26-5139
21.6638	23	GBM	TCGA-26-6173
23.7374	81	GBM	TCGA-26-6174
19.073	36	GBM	TCGA-26-A7UX
21.6638	31	GBM	TCGA-27-1830
23.9966	31	GBM	TCGA-27-1831
22.1821	33	GBM	TCGA-27-1832
21.4046	50	GBM	TCGA-27-1834
20.6272	55	GBM	TCGA-27-1835
15.4508	35	GBM	TCGA-27-1836
16.2262	38	GBM	TCGA-27-1837
22.1821	94	GBM	TCGA-27-1838
20.3682	36	GBM	TCGA-27-2518
19.332	32	GBM	TCGA-27-2519
15.7092	50	GBM	TCGA-27-2521
23.2189	42	GBM	TCGA-27-2523
21.4046	32	GBM	TCGA-27-2524
27.3675	40	GBM	TCGA-27-2526
27.8862	49	GBM	TCGA-27-2527
22.9597	43	GBM	TCGA-27-2528
18.2962	39	GBM	TCGA-28-1747
20.6272	32	GBM	TCGA-28-1753
22.1821	25	GBM	TCGA-28-2499
23.7374	38	GBM	TCGA-28-2502
26.8489	48	GBM	TCGA-28-2509
24.7744	70	GBM	TCGA-28-2513
18.5551	45	GBM	TCGA-28-2514
25.5523	32	GBM	TCGA-28-5204
25.293	47	GBM	TCGA-28-5207
20.3682	47	GBM	TCGA-28-5208
23.9966	66	GBM	TCGA-28-5209
17.7785	332	GBM	TCGA-28-5211
25.5523	42	GBM	TCGA-28-5213
20.6272	38	GBM	TCGA-28-5214
22.9597	36	GBM	TCGA-28-5215
20.3682	45	GBM	TCGA-28-5216
23.2189	20	GBM	TCGA-28-5218
19.073	36	GBM	TCGA-28-5219
24.2559	32	GBM	TCGA-28-5220
22.4413	38	GBM	TCGA-28-6450
23.2189	48	GBM	TCGA-32-1977
24.7744	57	GBM	TCGA-32-1979
25.5523	11	GBM	TCGA-32-1980
26.5895	61	GBM	TCGA-32-1982
24.5152	31	GBM	TCGA-32-1986
22.4413	45	GBM	TCGA-32-1991
23.2189	60	GBM	TCGA-32-2491
21.9229	46	GBM	TCGA-32-2494
22.1821	69	GBM	TCGA-32-2495
22.9597	35	GBM	TCGA-32-2615
27.6269	81	GBM	TCGA-32-2632
28.1456	48	GBM	TCGA-32-2634
24.2559	49	GBM	TCGA-32-2638
13.3871	40	GBM	TCGA-32-4208
17.2609	24	GBM	TCGA-32-4209
25.8116	73	GBM	TCGA-32-4210
21.4046	43	GBM	TCGA-32-4211
19.073	36	GBM	TCGA-32-4213
25.8116	41	GBM	TCGA-32-4719
23.9966	61	GBM	TCGA-32-5222
29.9611	44	GBM	TCGA-41-2571
24.2559	37	GBM	TCGA-41-2572
22.1821	37	GBM	TCGA-41-2573
26.3302	58	GBM	TCGA-41-2575
29.7017	55	GBM	TCGA-41-3392
27.8862	55	GBM	TCGA-41-3393
19.332	37	GBM	TCGA-41-3915
23.2189	46	GBM	TCGA-41-4097
22.1821	76	GBM	TCGA-41-5651
25.8116	35	GBM	TCGA-41-6646
22.7005	62	GBM	TCGA-4W-AA9R
24.7744	50	GBM	TCGA-4W-AA9S
20.8863	37	GBM	TCGA-4W-AA9T
24.2559	30	GBM	TCGA-74-6573
25.8116	67	GBM	TCGA-74-6575
20.1091	110	GBM	TCGA-74-6577
21.9229	46	GBM	TCGA-74-6578
21.1455	38	GBM	TCGA-74-6584
26.5895	67	GBM	TCGA-76-4925
24.5152	42	GBM	TCGA-76-4926
21.9229	43	GBM	TCGA-76-4927
28.9236	64	GBM	TCGA-76-4928
26.5895	58	GBM	TCGA-76-4929
25.0337	37	GBM	TCGA-76-4931
19.85	46	GBM	TCGA-76-4932
23.9966	51	GBM	TCGA-76-4934
20.3682	51	GBM	TCGA-76-4935
21.6638	45	GBM	TCGA-76-6191
26.0709	38	GBM	TCGA-76-6192
27.1082	31	GBM	TCGA-76-6193
21.6638	42	GBM	TCGA-76-6280
23.2189	29	GBM	TCGA-76-6282
25.293	88	GBM	TCGA-76-6283
23.4782	37	GBM	TCGA-76-6285
22.4413	46	GBM	TCGA-76-6286
23.9966	78	GBM	TCGA-76-6656
26.0709	39	GBM	TCGA-76-6657
25.8116	81	GBM	TCGA-76-6660
20.8863	53	GBM	TCGA-76-6661
21.9229	26	GBM	TCGA-76-6662
18.2962	47	GBM	TCGA-76-6663
19.591	45	GBM	TCGA-76-6664
23.4782	29	GBM	TCGA-81-5910
15.4508	17	GBM	TCGA-81-5911
19.85	43	GBM	TCGA-87-5896
24.5152	35	GBM	TCGA-OX-A56R
25.5523	45	GBM	TCGA-RR-A6KA
20.1091	35	GBM	TCGA-RR-A6KB
21.1455	41	GBM	TCGA-RR-A6KC
71.5887	134	HNSCC	TCGA-BA-4074
50.3245	125	HNSCC	TCGA-BA-4075
39.7041	399	HNSCC	TCGA-BA-4076
86.482	501	HNSCC	TCGA-BA-4078
48.1995	103	HNSCC	TCGA-BA-5149
74.7797	73	HNSCC	TCGA-BA-5151
55.6384	145	HNSCC	TCGA-BA-5555
59.8908	128	HNSCC	TCGA-BA-5556
41.8271	37	HNSCC	TCGA-BA-5557
67.3344	155	HNSCC	TCGA-BA-5558
54.5755	166	HNSCC	TCGA-BA-6868
64.144	562	HNSCC	TCGA-BA-6869
62.0173	88	HNSCC	TCGA-BA-6870
77.971	140	HNSCC	TCGA-BA-6871
48.1995	150	HNSCC	TCGA-BA-6872
28.045	48	HNSCC	TCGA-BA-6873
63.0806	84	HNSCC	TCGA-BA-7269
60.954	76	HNSCC	TCGA-BA-A4IF
58.8276	38	HNSCC	TCGA-BA-A4IH
47.1371	96	HNSCC	TCGA-BA-A4II
60.954	104	HNSCC	TCGA-BA-A6D8
41.8271	788	HNSCC	TCGA-BA-A6DA
23.8184	10	HNSCC	TCGA-BA-A6DB
45.0127	54	HNSCC	TCGA-BA-A6DD
72.6523	114	HNSCC	TCGA-BA-A6DE
50.3245	25	HNSCC	TCGA-BA-A6DG
64.144	91	HNSCC	TCGA-BA-A6DI
64.144	225	HNSCC	TCGA-BA-A6DJ
60.954	90	HNSCC	TCGA-BA-A6DL
51.3871	148	HNSCC	TCGA-BA-A8YP
70.525	33	HNSCC	TCGA-BB-4217
53.5126	71	HNSCC	TCGA-BB-4224
68.3979	247	HNSCC	TCGA-BB-4227
59.8908	324	HNSCC	TCGA-BB-7870
71.5887	80	HNSCC	TCGA-BB-8596
48.1995	180	HNSCC	TCGA-BB-A5HU
66.2709	197	HNSCC	TCGA-BB-A5HY
67.3344	73	HNSCC	TCGA-BB-A5HZ
53.5126	55	HNSCC	TCGA-BB-A6UM
63.0806	85	HNSCC	TCGA-BB-A6UO
74.7797	106	HNSCC	TCGA-C9-A47Z
46.0748	42	HNSCC	TCGA-C9-A480
62.0173	42	HNSCC	TCGA-CN-4725
70.525	64	HNSCC	TCGA-CN-4726
57.7645	493	HNSCC	TCGA-CN-4727
57.7645	110	HNSCC	TCGA-CN-4728
75.8434	123	HNSCC	TCGA-CN-4729
64.144	144	HNSCC	TCGA-CN-4730
65.2074	106	HNSCC	TCGA-CN-4731
63.0806	15	HNSCC	TCGA-CN-4733
53.5126	149	HNSCC	TCGA-CN-4735
72.6523	89	HNSCC	TCGA-CN-4736
18.5566	41	HNSCC	TCGA-CN-4737
73.716	215	HNSCC	TCGA-CN-4739
82.2263	128	HNSCC	TCGA-CN-4740
49.2619	70	HNSCC	TCGA-CN-4742
66.2709	115	HNSCC	TCGA-CN-5355
62.0173	33	HNSCC	TCGA-CN-5358
60.954	137	HNSCC	TCGA-CN-5359
83.2902	114	HNSCC	TCGA-CN-5361
49.2619	222	HNSCC	TCGA-CN-5363
38.6428	66	HNSCC	TCGA-CN-5365
52.4498	84	HNSCC	TCGA-CN-5366
62.0173	99	HNSCC	TCGA-CN-5367
56.7015	124	HNSCC	TCGA-CN-5373
54.5755	1921	HNSCC	TCGA-CN-6010
58.8276	372	HNSCC	TCGA-CN-6011
68.3979	106	HNSCC	TCGA-CN-6012
57.7645	181	HNSCC	TCGA-CN-6013
66.2709	116	HNSCC	TCGA-CN-6016
63.0806	125	HNSCC	TCGA-CN-6019
65.2074	321	HNSCC	TCGA-CN-6021
75.8434	103	HNSCC	TCGA-CN-6023
68.3979	182	HNSCC	TCGA-CN-6024
48.1995	241	HNSCC	TCGA-CN-6988
66.2709	106	HNSCC	TCGA-CN-6989
63.0806	379	HNSCC	TCGA-CN-6992
69.4614	117	HNSCC	TCGA-CN-6994
59.8908	57	HNSCC	TCGA-CN-6996
68.3979	195	HNSCC	TCGA-CN-6997
54.5755	69	HNSCC	TCGA-CN-6998
63.0806	117	HNSCC	TCGA-CN-A498
62.0173	27	HNSCC	TCGA-CN-A499
62.0173	118	HNSCC	TCGA-CN-A49A
73.716	82	HNSCC	TCGA-CN-A49B
69.4614	42	HNSCC	TCGA-CN-A49C
62.0173	270	HNSCC	TCGA-CN-A63T
60.954	75	HNSCC	TCGA-CN-A63V
47.1371	159	HNSCC	TCGA-CN-A63Y
40.7655	54	HNSCC	TCGA-CN-A640
48.1995	231	HNSCC	TCGA-CN-A641
58.8276	70	HNSCC	TCGA-CN-A642
58.8276	39	HNSCC	TCGA-CN-A6UY
60.954	241	HNSCC	TCGA-CN-A6V1
63.0806	252	HNSCC	TCGA-CN-A6V3
60.954	69	HNSCC	TCGA-CN-A6V6
40.7655	41	HNSCC	TCGA-CN-A6V7
60.954	60	HNSCC	TCGA-CQ-5324
67.3344	56	HNSCC	TCGA-CQ-5325
69.4614	216	HNSCC	TCGA-CQ-5326
63.0806	209	HNSCC	TCGA-CQ-5327
47.1371	20	HNSCC	TCGA-CQ-5329
71.5887	52	HNSCC	TCGA-CQ-5330
75.8434	142	HNSCC	TCGA-CQ-5331
90.7379	119	HNSCC	TCGA-CQ-5332
76.9072	194	HNSCC	TCGA-CQ-5333
53.5126	146	HNSCC	TCGA-CQ-6218
51.3871	68	HNSCC	TCGA-CQ-6219
71.5887	109	HNSCC	TCGA-CQ-6220
82.2263	117	HNSCC	TCGA-CQ-6221
65.2074	75	HNSCC	TCGA-CQ-6222
71.5887	118	HNSCC	TCGA-CQ-6223
53.5126	45	HNSCC	TCGA-CQ-6224
80.0986	54	HNSCC	TCGA-CQ-6227
73.716	116	HNSCC	TCGA-CQ-6228
63.0806	24	HNSCC	TCGA-CQ-6229
60.954	112	HNSCC	TCGA-CQ-7063
86.482	106	HNSCC	TCGA-CQ-7064
40.7655	26	HNSCC	TCGA-CQ-7065
83.2902	99	HNSCC	TCGA-CQ-7068
80.0986	90	HNSCC	TCGA-CQ-7069
52.4498	122	HNSCC	TCGA-CQ-7072
65.2074	94	HNSCC	TCGA-CQ-A4C6
91.8019	55	HNSCC	TCGA-CQ-A4C7
57.7645	85	HNSCC	TCGA-CQ-A4C9
60.954	80	HNSCC	TCGA-CQ-A4CB
71.5887	146	HNSCC	TCGA-CQ-A4CD
79.0348	58	HNSCC	TCGA-CQ-A4CE
81.1624	81	HNSCC	TCGA-CQ-A4CG
59.8908	17	HNSCC	TCGA-CQ-A4CH
75.8434	104	HNSCC	TCGA-CQ-A4CI
52.4498	101	HNSCC	TCGA-CR-6474
70.525	39	HNSCC	TCGA-CR-6488
62.0173	124	HNSCC	TCGA-CR-6491
81.1624	57	HNSCC	TCGA-CR-6492
71.5887	32	HNSCC	TCGA-CR-6493
68.3979	540	HNSCC	TCGA-CR-7364
53.5126	194	HNSCC	TCGA-CR-7367
74.7797	607	HNSCC	TCGA-CR-7370
46.0748	371	HNSCC	TCGA-CR-7371
46.0748	40	HNSCC	TCGA-CR-7372
68.3979	106	HNSCC	TCGA-CR-7373
69.4614	398	HNSCC	TCGA-CR-7374
86.482	47	HNSCC	TCGA-CR-7376
59.8908	115	HNSCC	TCGA-CR-7377
81.1624	162	HNSCC	TCGA-CR-7379
59.8908	80	HNSCC	TCGA-CR-7380
50.3245	65	HNSCC	TCGA-CR-7382
82.2263	118	HNSCC	TCGA-CR-7383
71.5887	185	HNSCC	TCGA-CR-7386
72.6523	863	HNSCC	TCGA-CR-7388
56.7015	125	HNSCC	TCGA-CR-7389
69.4614	195	HNSCC	TCGA-CR-7390
69.4614	30	HNSCC	TCGA-CR-7392
72.6523	142	HNSCC	TCGA-CR-7394
54.5755	471	HNSCC	TCGA-CR-7398
62.0173	328	HNSCC	TCGA-CR-7399
66.2709	78	HNSCC	TCGA-CR-7401
64.144	53	HNSCC	TCGA-CV-5973
25.9304	24	HNSCC	TCGA-CV-5979
51.3871	81	HNSCC	TCGA-CV-6003
64.144	59	HNSCC	TCGA-CV-6436
62.0173	233	HNSCC	TCGA-CV-6441
54.5755	176	HNSCC	TCGA-CV-6933
68.3979	88	HNSCC	TCGA-CV-6934
83.2902	134	HNSCC	TCGA-CV-6940
52.4498	191	HNSCC	TCGA-CV-6941
75.8434	218	HNSCC	TCGA-CV-6942
41.8271	174	HNSCC	TCGA-CV-6945
67.3344	150	HNSCC	TCGA-CV-6952
83.2902	169	HNSCC	TCGA-CV-6953
76.9072	89	HNSCC	TCGA-CV-6955
49.2619	55	HNSCC	TCGA-CV-6959
90.7379	221	HNSCC	TCGA-CV-7095
54.5755	107	HNSCC	TCGA-CV-7097
63.0806	140	HNSCC	TCGA-CV-7104
69.4614	142	HNSCC	TCGA-CV-7235
71.5887	170	HNSCC	TCGA-CV-7238
62.0173	370	HNSCC	TCGA-CV-7242
51.3871	115	HNSCC	TCGA-CV-7243
64.144	594	HNSCC	TCGA-CV-7245
56.7015	81	HNSCC	TCGA-CV-7247
65.2074	338	HNSCC	TCGA-CV-7248
66.2709	305	HNSCC	TCGA-CV-7250
56.7015	342	HNSCC	TCGA-CV-7254
32.2802	103	HNSCC	TCGA-CV-7255
58.8276	203	HNSCC	TCGA-CV-7261
66.2709	130	HNSCC	TCGA-CV-7263
63.0806	43	HNSCC	TCGA-CV-7410
29.1032	59	HNSCC	TCGA-CV-7416
64.144	151	HNSCC	TCGA-CV-7418
62.0173	133	HNSCC	TCGA-CV-7422
69.4614	198	HNSCC	TCGA-CV-7424
80.0986	98	HNSCC	TCGA-CV-7425
75.8434	456	HNSCC	TCGA-CV-7427
57.7645	104	HNSCC	TCGA-CV-7430
82.2263	164	HNSCC	TCGA-CV-7432
50.3245	113	HNSCC	TCGA-CV-7433
66.2709	80	HNSCC	TCGA-CV-7434
80.0986	108	HNSCC	TCGA-CV-7437
90.7379	82	HNSCC	TCGA-CV-7438
38.6428	216	HNSCC	TCGA-CV-7440
68.3979	147	HNSCC	TCGA-CV-7446
49.2619	2610	HNSCC	TCGA-CV-7568
85.418	148	HNSCC	TCGA-CV-A45P
90.7379	91	HNSCC	TCGA-CV-A45V
63.0806	66	HNSCC	TCGA-CV-A45Y
77.971	807	HNSCC	TCGA-CV-A45Z
74.7797	68	HNSCC	TCGA-CV-A460
85.418	217	HNSCC	TCGA-CV-A463
49.2619	27	HNSCC	TCGA-CV-A464
23.8184	32	HNSCC	TCGA-CV-A465
42.8888	443	HNSCC	TCGA-CV-A468
85.418	58	HNSCC	TCGA-CV-A6JD
54.5755	67	HNSCC	TCGA-CV-A6JN
71.5887	51	HNSCC	TCGA-CV-A6JO
67.3344	51	HNSCC	TCGA-CV-A6JT
63.0806	134	HNSCC	TCGA-CV-A6JU
70.525	105	HNSCC	TCGA-CV-A6JZ
59.8908	9	HNSCC	TCGA-CV-A6K0
67.3344	402	HNSCC	TCGA-CV-A6K1
82.2263	685	HNSCC	TCGA-CV-A6K2
85.418	167	HNSCC	TCGA-CX-7082
80.0986	173	HNSCC	TCGA-CX-7085
54.5755	243	HNSCC	TCGA-CX-7086
48.1995	147	HNSCC	TCGA-CX-7219
57.7645	104	HNSCC	TCGA-CX-A4AQ
85.418	35	HNSCC	TCGA-D6-6515
71.5887	2078	HNSCC	TCGA-D6-6516
60.954	63	HNSCC	TCGA-D6-6517
51.3871	176	HNSCC	TCGA-D6-6823
63.0806	45	HNSCC	TCGA-D6-6824
66.2709	106	HNSCC	TCGA-D6-6826
56.7015	16	HNSCC	TCGA-D6-6827
64.144	113	HNSCC	TCGA-D6-8568
53.5126	129	HNSCC	TCGA-D6-8569
60.954	85	HNSCC	TCGA-D6-A4Z9
63.0806	148	HNSCC	TCGA-D6-A4ZB
69.4614	151	HNSCC	TCGA-D6-A6EK
67.3344	79	HNSCC	TCGA-D6-A6EM
64.144	124	HNSCC	TCGA-D6-A6EP
58.8276	84	HNSCC	TCGA-D6-A6EQ
43.9507	86	HNSCC	TCGA-DQ-5624
53.5126	168	HNSCC	TCGA-DQ-5625
66.2709	394	HNSCC	TCGA-DQ-5629
75.8434	56	HNSCC	TCGA-DQ-5630
53.5126	89	HNSCC	TCGA-DQ-5631
68.3979	105	HNSCC	TCGA-DQ-7588
58.8276	85	HNSCC	TCGA-DQ-7592
59.8908	33	HNSCC	TCGA-DQ-7593
49.2619	28	HNSCC	TCGA-DQ-7596
48.1995	366	HNSCC	TCGA-F7-7848
59.8908	103	HNSCC	TCGA-F7-8298
49.2619	150	HNSCC	TCGA-F7-8489
68.3979	82	HNSCC	TCGA-F7-A50G
74.7797	144	HNSCC	TCGA-F7-A50I
69.4614	160	HNSCC	TCGA-F7-A50J
64.144	85	HNSCC	TCGA-F7-A61S
55.6384	91	HNSCC	TCGA-F7-A61V
52.4498	69	HNSCC	TCGA-F7-A61W
48.1995	47	HNSCC	TCGA-F7-A620
77.971	47	HNSCC	TCGA-F7-A622
72.6523	192	HNSCC	TCGA-F7-A623
77.971	110	HNSCC	TCGA-H7-7774
51.3871	176	HNSCC	TCGA-H7-8502
35.4604	30	HNSCC	TCGA-H7-A6C4
67.3344	98	HNSCC	TCGA-H7-A6C5
64.144	97	HNSCC	TCGA-HD-7753
76.9072	30	HNSCC	TCGA-HD-7831
59.8908	80	HNSCC	TCGA-HD-8314
52.4498	67	HNSCC	TCGA-HD-8634
41.8271	197	HNSCC	TCGA-HD-A4C1
76.9072	126	HNSCC	TCGA-HD-A633
57.7645	37	HNSCC	TCGA-HD-A634
82.2263	78	HNSCC	TCGA-HD-A6HZ
57.7645	53	HNSCC	TCGA-HD-A6I0
50.3245	94	HNSCC	TCGA-IQ-7630
62.0173	18	HNSCC	TCGA-IQ-7631
70.525	45	HNSCC	TCGA-IQ-7632
56.7015	168	HNSCC	TCGA-IQ-A61E
58.8276	139	HNSCC	TCGA-IQ-A61G
79.0348	126	HNSCC	TCGA-IQ-A61H
65.2074	119	HNSCC	TCGA-IQ-A61I
55.6384	27	HNSCC	TCGA-IQ-A61J
72.6523	61	HNSCC	TCGA-IQ-A61K
74.7797	76	HNSCC	TCGA-IQ-A61L
43.9507	34	HNSCC	TCGA-IQ-A61O
63.0806	90	HNSCC	TCGA-IQ-A6SG
56.7015	75	HNSCC	TCGA-IQ-A6SH
71.5887	539	HNSCC	TCGA-KU-A66S
54.5755	94	HNSCC	TCGA-KU-A66T
56.7015	205	HNSCC	TCGA-KU-A6H7
56.7015	205	HNSCC	TCGA-KU-A6H7
41.8271	23	HNSCC	TCGA-KU-A6H8
53.5126	69	HNSCC	TCGA-MT-A51W
30.1618	50	HNSCC	TCGA-MT-A51X
88.6099	84	HNSCC	TCGA-MT-A67A
56.7015	107	HNSCC	TCGA-MT-A67D
54.5755	44	HNSCC	TCGA-MT-A67G
76.9072	53	HNSCC	TCGA-MT-A7BN
70.525	27	HNSCC	TCGA-MZ-A6I9
52.4498	139	HNSCC	TCGA-MZ-A7D7
55.6384	284	HNSCC	TCGA-P3-A5Q5
50.3245	131	HNSCC	TCGA-P3-A5Q6
41.8271	54	HNSCC	TCGA-P3-A5QA
50.3245	28	HNSCC	TCGA-P3-A5QE
51.3871	79	HNSCC	TCGA-P3-A6SW
69.4614	184	HNSCC	TCGA-P3-A6SX
48.1995	68	HNSCC	TCGA-P3-A6T0
46.0748	52	HNSCC	TCGA-P3-A6T2
50.3245	107	HNSCC	TCGA-P3-A6T3
55.6384	155	HNSCC	TCGA-P3-A6T4
82.2263	204	HNSCC	TCGA-P3-A6T5
54.5755	124	HNSCC	TCGA-P3-A6T6
56.7015	132	HNSCC	TCGA-P3-A6T7
55.6384	85	HNSCC	TCGA-P3-A6T8
82.2263	83	HNSCC	TCGA-QK-A64Z
62.0173	37	HNSCC	TCGA-QK-A652
63.0806	22	HNSCC	TCGA-QK-A6IF
71.5887	110	HNSCC	TCGA-QK-A6IG
67.3344	59	HNSCC	TCGA-QK-A6IH
53.5126	189	HNSCC	TCGA-QK-A6II
73.716	62	HNSCC	TCGA-QK-A6IJ
57.7645	61	HNSCC	TCGA-QK-A6V9
60.954	150	HNSCC	TCGA-QK-A8Z7
57.7645	127	HNSCC	TCGA-QK-A8Z9
62.0173	124	HNSCC	TCGA-QK-A8ZA
85.418	150	HNSCC	TCGA-RS-A6TO
59.8908	127	HNSCC	TCGA-RS-A6TP
75.8434	177	HNSCC	TCGA-T2-A6WX
54.5755	87	HNSCC	TCGA-T2-A6WZ
50.3245	49	HNSCC	TCGA-T2-A6X0
85.418	365	HNSCC	TCGA-T2-A6X2
53.5126	351	HNSCC	TCGA-T3-A92M
82.2263	160	HNSCC	TCGA-T3-A92N
57.7645	36	HNSCC	TCGA-TN-A7HI
52.4498	91	HNSCC	TCGA-TN-A7HJ
60.954	609	HNSCC	TCGA-TN-A7HL
64.144	52	HNSCC	TCGA-UF-A718
51.3871	142	HNSCC	TCGA-UF-A71B
55.6384	550	HNSCC	TCGA-UF-A71D
65.2074	150	HNSCC	TCGA-UF-A71E
77.971	251	HNSCC	TCGA-UF-A7J9
42.8888	56	HNSCC	TCGA-UF-A7JC
73.716	100	HNSCC	TCGA-UF-A7JD
83.2902	116	HNSCC	TCGA-UF-A7JF
60.954	81	HNSCC	TCGA-UF-A7JH
70.525	85	HNSCC	TCGA-UF-A7JJ
82.2263	160	HNSCC	TCGA-UF-A7JO
60.954	64	HNSCC	TCGA-UF-A7JS
74.7797	192	HNSCC	TCGA-UF-A7JT
64.144	76	HNSCC	TCGA-UF-A7JV
59.8908	28	HNSCC	TCGA-UP-A6WW
71.5887	54	HNSCC	TCGA-WA-A7H4
39.1742	16	LAML	TCGA-AB-2802
48.0289	15	LAML	TCGA-AB-2803
60.1098	18	LAML	TCGA-AB-2810
61.7209	14	LAML	TCGA-AB-2813
50.4446	11	LAML	TCGA-AB-2817
40.7837	23	LAML	TCGA-AB-2819
60.1098	12	LAML	TCGA-AB-2820
50.4446	13	LAML	TCGA-AB-2821
39.1742	22	LAML	TCGA-AB-2829
50.4446	22	LAML	TCGA-AB-2830
47.2237	13	LAML	TCGA-AB-2832
52.0552	47	LAML	TCGA-AB-2837
52.8606	13	LAML	TCGA-AB-2838
39.9789	17	LAML	TCGA-AB-2841
60.9154	17	LAML	TCGA-AB-2843
49.6393	11	LAML	TCGA-AB-2844
44.8083	46	LAML	TCGA-AB-2846
41.5885	26	LAML	TCGA-AB-2847
48.8341	22	LAML	TCGA-AB-2848
56.8877	12	LAML	TCGA-AB-2850
42.3934	43	LAML	TCGA-AB-2857
47.2237	44	LAML	TCGA-AB-2860
60.1098	25	LAML	TCGA-AB-2861
59.3043	6	LAML	TCGA-AB-2865
39.9789	15	LAML	TCGA-AB-2871
46.4185	10	LAML	TCGA-AB-2874
33.5431	17	LAML	TCGA-AB-2875
47.2237	12	LAML	TCGA-AB-2877
36.7604	22	LAML	TCGA-AB-2878
34.3473	9	LAML	TCGA-AB-2884
56.0823	31	LAML	TCGA-AB-2885
32.739	13	LAML	TCGA-AB-2891
31.935	14	LAML	TCGA-AB-2895
39.1742	19	LAML	TCGA-AB-2897
54.4714	38	LAML	TCGA-AB-2898
60.1098	7	LAML	TCGA-AB-2899
51.2499	40	LAML	TCGA-AB-2904
64.1378	18	LAML	TCGA-AB-2908
48.0289	13	LAML	TCGA-AB-2910
39.9789	7	LAML	TCGA-AB-2911
48.0289	10	LAML	TCGA-AB-2913
57.6932	29	LAML	TCGA-AB-2915
37.5649	10	LAML	TCGA-AB-2916
31.935	6	LAML	TCGA-AB-2917
42.3934	14	LAML	TCGA-AB-2919
61.7209	12	LAML	TCGA-AB-2923
46.4185	11	LAML	TCGA-AB-2924
44.8083	9	LAML	TCGA-AB-2925
56.0823	19	LAML	TCGA-AB-2929
59.3043	26	LAML	TCGA-AB-2931
48.0289	24	LAML	TCGA-AB-2936
60.1098	26	LAML	TCGA-AB-2938
56.8877	27	LAML	TCGA-AB-2939
57.6932	8	LAML	TCGA-AB-2941
52.8606	8	LAML	TCGA-AB-2942
55.2768	32	LAML	TCGA-AB-2943
40.7837	12	LAML	TCGA-AB-2947
45.6134	11	LAML	TCGA-AB-2949
47.2237	20	LAML	TCGA-AB-2952
56.0823	14	LAML	TCGA-AB-2959
48.8341	10	LAML	TCGA-AB-2818
55.2768	6	LAML	TCGA-AB-2900
33.5431	6	LAML	TCGA-AB-2928
37.5649	13	LAML	TCGA-AB-2835
52.8606	28	LAML	TCGA-AB-2866
35.1516	11	LAML	TCGA-AB-2876
48.0289	28	LAML	TCGA-AB-2956
43.1983	15	LAML	TCGA-AB-2954
47.2237	19	LAML	TCGA-AB-2883
34.3473	6	LAML	TCGA-AB-2920
44.0033	6	LAML	TCGA-AB-2955
21.0835	148	LIHC	TCGA-2Y-A9GU
24.5262	70	LIHC	TCGA-2Y-A9GY
31.4144	98	LIHC	TCGA-2Y-A9GZ
31.0317	75	LIHC	TCGA-2Y-A9H7
26.8219	104	LIHC	TCGA-5C-A9VH
23.3785	63	LIHC	TCGA-5C-AAPD
21.8484	105	LIHC	TCGA-5R-AA1C
6.60768	13	LIHC	TCGA-5R-AA1D
24.9087	85	LIHC	TCGA-5R-AAAM
27.5872	34	LIHC	TCGA-BC-A10Q
25.2914	122	LIHC	TCGA-BC-A10R
29.118	88	LIHC	TCGA-BC-A10T
19.1716	114	LIHC	TCGA-BC-A10W
19.9363	7	LIHC	TCGA-BC-A10X
23.761	184	LIHC	TCGA-BC-A10Z
23.761	60	LIHC	TCGA-BC-A216
25.2914	99	LIHC	TCGA-BC-A3KF
26.4393	52	LIHC	TCGA-BC-A69I
28.7353	96	LIHC	TCGA-BD-A3EP
10.0135	74	LIHC	TCGA-BW-A5NP
22.9959	158	LIHC	TCGA-CC-5259
25.674	155	LIHC	TCGA-CC-5262
13.4419	116	LIHC	TCGA-CC-5263
19.1716	94	LIHC	TCGA-CC-A1HT
13.8235	78	LIHC	TCGA-CC-A3MB
6.98378	49	LIHC	TCGA-CC-A8HS
14.9686	96	LIHC	TCGA-CC-A8HU
19.554	146	LIHC	TCGA-CC-A8HV
19.9363	57	LIHC	TCGA-CC-A9FU
26.0566	125	LIHC	TCGA-DD-A116
15.3505	63	LIHC	TCGA-DD-A119
26.0566	86	LIHC	TCGA-DD-A1EA
21.8484	150	LIHC	TCGA-DD-A1EF
8.87424	38	LIHC	TCGA-DD-A1EH
17.6427	58	LIHC	TCGA-DD-A1EI
27.2046	59	LIHC	TCGA-DD-A1EJ
8.87424	112	LIHC	TCGA-DD-A1EL
29.5007	75	LIHC	TCGA-DD-A39V
11.1549	40	LIHC	TCGA-DD-A39W
29.8835	62	LIHC	TCGA-DD-A39X
25.674	58	LIHC	TCGA-DD-A39Y
26.8219	79	LIHC	TCGA-DD-A3A0
24.9087	107	LIHC	TCGA-DD-A3A1
29.118	82	LIHC	TCGA-DD-A3A2
17.2605	57	LIHC	TCGA-DD-A3A3
25.2914	72	LIHC	TCGA-DD-A3A5
27.5872	20	LIHC	TCGA-DD-A3A6
28.7353	132	LIHC	TCGA-DD-A3A8
25.674	34	LIHC	TCGA-DD-A4NA
9.63343	23	LIHC	TCGA-DD-A4NB
21.466	55	LIHC	TCGA-DD-A4ND
28.7353	54	LIHC	TCGA-DD-A4NE
30.6489	77	LIHC	TCGA-DD-A4NK
21.466	49	LIHC	TCGA-DD-A4NN
12.2978	18	LIHC	TCGA-DD-A4NP
24.9087	85	LIHC	TCGA-DD-A73C
29.5007	80	LIHC	TCGA-DD-A73F
27.9699	122	LIHC	TCGA-DD-A73G
31.0317	49	LIHC	TCGA-DD-AA3A
19.554	83	LIHC	TCGA-DD-AAC9
24.9087	246	LIHC	TCGA-DD-AACA
28.3526	102	LIHC	TCGA-DD-AACB
23.3785	89	LIHC	TCGA-DD-AACC
18.4071	96	LIHC	TCGA-DD-AACD
23.761	87	LIHC	TCGA-DD-AACE
19.9363	103	LIHC	TCGA-DD-AACG
26.4393	101	LIHC	TCGA-DD-AACH
26.8219	152	LIHC	TCGA-DD-AACK
18.4071	51	LIHC	TCGA-DD-AACM
12.2978	45	LIHC	TCGA-DD-AACN
15.3505	44	LIHC	TCGA-DD-AACO
19.1716	244	LIHC	TCGA-DD-AACQ
14.9686	49	LIHC	TCGA-DD-AACS
26.4393	224	LIHC	TCGA-DD-AACT
22.6134	119	LIHC	TCGA-DD-AACU
23.3785	84	LIHC	TCGA-DD-AACY
27.9699	114	LIHC	TCGA-DD-AAD0
25.2914	83	LIHC	TCGA-DD-AAD2
25.2914	107	LIHC	TCGA-DD-AAD6
25.2914	114	LIHC	TCGA-DD-AADA
19.554	144	LIHC	TCGA-DD-AADB
20.3187	79	LIHC	TCGA-DD-AADC
19.554	91	LIHC	TCGA-DD-AADD
19.1716	121	LIHC	TCGA-DD-AADE
24.5262	229	LIHC	TCGA-DD-AADF
26.0566	63	LIHC	TCGA-DD-AADK
17.2605	94	LIHC	TCGA-DD-AADP
18.4071	54	LIHC	TCGA-DD-AADW
21.0835	47	LIHC	TCGA-DD-AADY
17.2605	69	LIHC	TCGA-DD-AAE0
19.9363	48	LIHC	TCGA-DD-AAE1
19.554	85	LIHC	TCGA-DD-AAE2
18.7894	63	LIHC	TCGA-DD-AAE4
17.2605	69	LIHC	TCGA-DD-AAE8
21.0835	87	LIHC	TCGA-DD-AAEE
22.6134	101	LIHC	TCGA-DD-AAEG
27.5872	128	LIHC	TCGA-DD-AAEI
19.554	87	LIHC	TCGA-DD-AAEK
18.4071	85	LIHC	TCGA-DD-AAVP
14.5868	57	LIHC	TCGA-DD-AAVQ
16.8784	63	LIHC	TCGA-DD-AAVR
21.466	44	LIHC	TCGA-DD-AAVS
17.6427	61	LIHC	TCGA-DD-AAVU
21.466	125	LIHC	TCGA-DD-AAVV
13.4419	30	LIHC	TCGA-DD-AAVW
14.5868	73	LIHC	TCGA-DD-AAVX
21.466	102	LIHC	TCGA-DD-AAVY
14.5868	46	LIHC	TCGA-DD-AAVZ
20.7011	95	LIHC	TCGA-DD-AAW0
21.0835	135	LIHC	TCGA-DD-AAW1
26.4393	97	LIHC	TCGA-DD-AAW3
22.2309	141	LIHC	TCGA-ED-A4XI
22.9959	13	LIHC	TCGA-ED-A5KG
19.554	82	LIHC	TCGA-ED-A66Y
18.4071	26	LIHC	TCGA-ED-A7PX
7.73831	28	LIHC	TCGA-ED-A7PY
11.1549	61	LIHC	TCGA-ED-A7XO
20.3187	55	LIHC	TCGA-ED-A7XP
22.6134	127	LIHC	TCGA-ED-A8O5
19.1716	66	LIHC	TCGA-ED-A8O6
19.9363	119	LIHC	TCGA-EP-A2KA
30.6489	80	LIHC	TCGA-ES-A2HS
29.118	82	LIHC	TCGA-FV-A3I0
28.7353	83	LIHC	TCGA-FV-A3R2
14.5868	48	LIHC	TCGA-FV-A3R3
32.18	111	LIHC	TCGA-FV-A496
24.1436	87	LIHC	TCGA-G3-A25U
30.2662	80	LIHC	TCGA-G3-A25W
19.9363	82	LIHC	TCGA-G3-A25Y
22.2309	75	LIHC	TCGA-G3-A25Z
20.3187	40	LIHC	TCGA-G3-A3CH
23.3785	212	LIHC	TCGA-G3-A3CK
22.2309	167	LIHC	TCGA-G3-AAV0
19.554	49	LIHC	TCGA-G3-AAV1
31.7972	115	LIHC	TCGA-G3-AAV4
20.3187	73	LIHC	TCGA-G3-AAV6
14.5868	86	LIHC	TCGA-G3-AAV7
28.7353	58	LIHC	TCGA-GJ-A6C0
26.0566	99	LIHC	TCGA-GJ-A9DB
29.8835	44	LIHC	TCGA-HP-A5MZ
34.4767	147	LIHC	TCGA-HP-A5N0
23.3785	57	LIHC	TCGA-KR-A7K7
21.8484	54	LIHC	TCGA-KR-A7K8
18.4071	39	LIHC	TCGA-LG-A9QC
26.0566	120	LIHC	TCGA-LG-A9QD
22.2309	43	LIHC	TCGA-PD-A5DF
18.4071	88	LIHC	TCGA-QA-A7B7
28.3526	198	LIHC	TCGA-RC-A6M4
7.73831	22	LIHC	TCGA-RC-A6M5
18.0249	55	LIHC	TCGA-RC-A7S9
20.3187	62	LIHC	TCGA-RC-A7SB
16.1143	64	LIHC	TCGA-RC-A7SH
23.761	80	LIHC	TCGA-UB-A7MA
19.554	96	LIHC	TCGA-UB-A7ME
26.0566	135	LIHC	TCGA-WJ-A86L
23.3785	58	LIHC	TCGA-WX-AA46
12.6791	37	LIHC	TCGA-WX-AA47
16.4964	45	LIHC	TCGA-XR-A8TC
18.7894	62	LIHC	TCGA-XR-A8TD
6.23256	10	LIHC	TCGA-XR-A8TE
28.3526	155	LIHC	TCGA-XR-A8TF
27.5872	56	LIHC	TCGA-ZP-A9CZ
24.5262	77	LIHC	TCGA-ZP-A9D4
19.5611	248	LUAD	TCGA-05-4244
18.7336	363	LUAD	TCGA-05-4249
22.0442	399	LUAD	TCGA-05-4250
19.0094	2001	LUAD	TCGA-05-4382
18.4577	142	LUAD	TCGA-05-4384
19.5611	229	LUAD	TCGA-05-4389
16.2514	638	LUAD	TCGA-05-4390
18.1819	950	LUAD	TCGA-05-4397
13.2192	881	LUAD	TCGA-05-4398
15.9756	119	LUAD	TCGA-05-4402
20.6647	434	LUAD	TCGA-05-4405
17.3545	1311	LUAD	TCGA-05-4410
15.9756	232	LUAD	TCGA-05-4415
14.3215	387	LUAD	TCGA-05-4417
19.2853	310	LUAD	TCGA-05-4418
11.5665	333	LUAD	TCGA-05-4420
19.0094	40	LUAD	TCGA-05-4422
19.5611	808	LUAD	TCGA-05-4424
19.5611	32	LUAD	TCGA-05-4425
19.837	46	LUAD	TCGA-05-4426
16.5271	338	LUAD	TCGA-05-4430
18.4577	689	LUAD	TCGA-05-4432
22.872	25	LUAD	TCGA-05-4433
18.7336	43	LUAD	TCGA-05-4434
18.7336	81	LUAD	TCGA-05-5420
18.1819	149	LUAD	TCGA-05-5423
19.0094	654	LUAD	TCGA-05-5425
15.9756	460	LUAD	TCGA-05-5428
16.8029	29	LUAD	TCGA-05-5429
19.2853	107	LUAD	TCGA-05-5715
15.9756	116	LUAD	TCGA-35-3615
17.0787	469	LUAD	TCGA-35-5375
18.4577	696	LUAD	TCGA-38-4625
15.9756	248	LUAD	TCGA-38-4626
18.1819	128	LUAD	TCGA-38-4628
19.0094	303	LUAD	TCGA-38-4629
20.9406	108	LUAD	TCGA-38-4630
20.1129	848	LUAD	TCGA-38-4631
11.8418	563	LUAD	TCGA-38-4632
19.5611	53	LUAD	TCGA-38-6178
20.1129	65	LUAD	TCGA-38-7271
22.3201	13	LUAD	TCGA-38-A44F
18.1819	234	LUAD	TCGA-44-2655
16.5271	967	LUAD	TCGA-44-2656
20.6647	474	LUAD	TCGA-44-2657
18.1819	474	LUAD	TCGA-44-2659
19.2853	41	LUAD	TCGA-44-2661
18.1819	203	LUAD	TCGA-44-2662
15.4242	50	LUAD	TCGA-44-2665
12.1172	31	LUAD	TCGA-44-2666
14.3215	293	LUAD	TCGA-44-2668
20.6647	190	LUAD	TCGA-44-3396
21.4924	205	LUAD	TCGA-44-3398
19.837	32	LUAD	TCGA-44-3919
16.8029	577	LUAD	TCGA-44-4112
14.8728	130	LUAD	TCGA-44-5643
17.0787	33	LUAD	TCGA-44-5645
17.3545	347	LUAD	TCGA-44-6145
17.9061	40	LUAD	TCGA-44-6146
16.8029	7	LUAD	TCGA-44-6148
15.6999	366	LUAD	TCGA-44-6774
20.1129	63	LUAD	TCGA-44-6775
16.8029	269	LUAD	TCGA-44-6776
16.5271	468	LUAD	TCGA-44-6778
14.0459	97	LUAD	TCGA-44-6779
19.5611	150	LUAD	TCGA-44-7659
20.1129	412	LUAD	TCGA-44-7660
19.2853	327	LUAD	TCGA-44-7661
17.0787	643	LUAD	TCGA-44-7662
13.7703	533	LUAD	TCGA-44-7667
16.5271	521	LUAD	TCGA-44-7669
13.2192	1306	LUAD	TCGA-44-7670
14.5972	187	LUAD	TCGA-44-7672
15.1485	885	LUAD	TCGA-44-8117
20.3888	712	LUAD	TCGA-44-8119
16.2514	691	LUAD	TCGA-44-8120
20.3888	336	LUAD	TCGA-44-A479
21.7683	207	LUAD	TCGA-44-A47A
22.0442	44	LUAD	TCGA-44-A47B
20.6647	91	LUAD	TCGA-44-A47F
20.3888	68	LUAD	TCGA-44-A47G
20.3888	545	LUAD	TCGA-44-A4SS
18.7336	142	LUAD	TCGA-44-A4SU
20.1129	172	LUAD	TCGA-49-4486
20.1129	425	LUAD	TCGA-49-4487
12.6682	47	LUAD	TCGA-49-4490
21.4924	228	LUAD	TCGA-49-4494
18.7336	46	LUAD	TCGA-49-4501
17.0787	223	LUAD	TCGA-49-4505
19.0094	124	LUAD	TCGA-49-4506
20.3888	213	LUAD	TCGA-49-4507
14.3215	92	LUAD	TCGA-49-4510
19.2853	35	LUAD	TCGA-49-4512
22.0442	371	LUAD	TCGA-49-4514
19.5611	299	LUAD	TCGA-49-6742
22.5961	875	LUAD	TCGA-49-6743
17.9061	261	LUAD	TCGA-49-6744
22.872	133	LUAD	TCGA-49-6745
19.0094	323	LUAD	TCGA-49-6761
12.9437	587	LUAD	TCGA-49-6767
17.6303	67	LUAD	TCGA-49-AAQV
15.9756	142	LUAD	TCGA-49-AAR0
14.3215	1412	LUAD	TCGA-49-AARE
11.5665	829	LUAD	TCGA-49-AARQ
14.5972	153	LUAD	TCGA-4B-A93V
11.8418	134	LUAD	TCGA-50-5051
20.6647	192	LUAD	TCGA-50-5072
20.9406	344	LUAD	TCGA-50-5931
23.6998	66	LUAD	TCGA-50-5939
15.4242	445	LUAD	TCGA-50-5941
18.7336	68	LUAD	TCGA-50-5942
20.1129	1065	LUAD	TCGA-50-6590
17.6303	59	LUAD	TCGA-50-6591
22.0442	40	LUAD	TCGA-50-6597
23.4239	90	LUAD	TCGA-50-6673
16.8029	273	LUAD	TCGA-50-7109
17.6303	66	LUAD	TCGA-50-8457
19.0094	98	LUAD	TCGA-50-8459
21.2165	936	LUAD	TCGA-53-7626
14.3215	158	LUAD	TCGA-53-7813
17.6303	600	LUAD	TCGA-53-A4EZ
15.4242	207	LUAD	TCGA-55-1596
16.8029	21	LUAD	TCGA-55-6543
16.5271	234	LUAD	TCGA-55-6971
22.5961	49	LUAD	TCGA-55-6978
15.6999	40	LUAD	TCGA-55-6980
22.5961	127	LUAD	TCGA-55-6983
16.2514	578	LUAD	TCGA-55-6985
20.6647	27	LUAD	TCGA-55-6986
19.5611	527	LUAD	TCGA-55-7281
21.2165	241	LUAD	TCGA-55-7283
17.9061	270	LUAD	TCGA-55-7574
21.2165	241	LUAD	TCGA-55-7724
19.0094	150	LUAD	TCGA-55-7725
20.1129	104	LUAD	TCGA-55-7726
17.9061	98	LUAD	TCGA-55-7728
21.2165	147	LUAD	TCGA-55-7815
17.9061	157	LUAD	TCGA-55-7903
14.0459	318	LUAD	TCGA-55-7910
17.0787	390	LUAD	TCGA-55-7913
19.837	205	LUAD	TCGA-55-7914
20.3888	742	LUAD	TCGA-55-7995
16.5271	21	LUAD	TCGA-55-8087
[truncated: 1,608 more rows]

## Sheet: Fig 1c
Expected number of mutations	Observed number of mutations	Cancer type	Patient ID (TCGA)
29.6966	20	BRCA	TCGA-3C-AAAU
33.513	30	BRCA	TCGA-3C-AALJ
28.0614	39	BRCA	TCGA-3C-AALK
26.9715	22	BRCA	TCGA-4H-AAAK
28.0614	44	BRCA	TCGA-5T-A9QA
31.8772	21	BRCA	TCGA-A1-A0SD
30.2417	31	BRCA	TCGA-A1-A0SE
29.1515	40	BRCA	TCGA-A1-A0SF
32.9677	25	BRCA	TCGA-A1-A0SG
20.9805	110	BRCA	TCGA-A1-A0SH
28.0614	222	BRCA	TCGA-A1-A0SI
20.9805	26	BRCA	TCGA-A1-A0SJ
29.1515	64	BRCA	TCGA-A1-A0SK
41.6939	19	BRCA	TCGA-A1-A0SM
26.9715	62	BRCA	TCGA-A1-A0SN
21.5248	44	BRCA	TCGA-A1-A0SP
24.2474	23	BRCA	TCGA-A1-A0SQ
35.6942	39	BRCA	TCGA-A2-A04N
19.3482	87	BRCA	TCGA-A2-A04R
25.3369	48	BRCA	TCGA-A2-A04U
32.4225	19	BRCA	TCGA-A2-A0CK
46.058	35	BRCA	TCGA-A2-A0CO
39.512	67	BRCA	TCGA-A2-A0CS
22.0692	16	BRCA	TCGA-A2-A0CV
36.2396	52	BRCA	TCGA-A2-A0CW
22.6136	21	BRCA	TCGA-A2-A0D3
37.8758	25	BRCA	TCGA-A2-A0EN
30.2417	15	BRCA	TCGA-A2-A0EP
28.0614	11	BRCA	TCGA-A2-A0ES
31.332	47	BRCA	TCGA-A2-A0ET
28.6065	15	BRCA	TCGA-A2-A0EW
33.513	20	BRCA	TCGA-A2-A0ST
35.6942	25	BRCA	TCGA-A2-A0SU
34.0583	35	BRCA	TCGA-A2-A0SV
44.4214	57	BRCA	TCGA-A2-A0SW
25.8817	31	BRCA	TCGA-A2-A0SX
31.8772	177	BRCA	TCGA-A2-A0T0
29.6966	24	BRCA	TCGA-A2-A0T1
19.8922	34	BRCA	TCGA-A2-A0T3
33.513	27	BRCA	TCGA-A2-A0T4
20.9805	15	BRCA	TCGA-A2-A0T5
26.9715	20	BRCA	TCGA-A2-A0T6
27.5164	15	BRCA	TCGA-A2-A0T7
31.8772	21	BRCA	TCGA-A2-A0YC
34.0583	64	BRCA	TCGA-A2-A0YD
25.8817	38	BRCA	TCGA-A2-A0YE
36.2396	34	BRCA	TCGA-A2-A0YF
34.0583	51	BRCA	TCGA-A2-A0YG
28.6065	82	BRCA	TCGA-A2-A0YH
33.513	12	BRCA	TCGA-A2-A0YI
20.9805	61	BRCA	TCGA-A2-A0YJ
25.8817	30	BRCA	TCGA-A2-A0YL
36.2396	70	BRCA	TCGA-A2-A0YM
30.2417	50	BRCA	TCGA-A2-A0YT
40.0575	35	BRCA	TCGA-A2-A1FV
33.513	86	BRCA	TCGA-A2-A1FW
32.9677	26	BRCA	TCGA-A2-A1FX
34.0583	19	BRCA	TCGA-A2-A1FZ
26.4266	40	BRCA	TCGA-A2-A1G0
46.058	40	BRCA	TCGA-A2-A1G1
38.4212	45	BRCA	TCGA-A2-A1G4
26.9715	12	BRCA	TCGA-A2-A1G6
37.8758	22	BRCA	TCGA-A2-A259
20.9805	107	BRCA	TCGA-A2-A25B
26.9715	52	BRCA	TCGA-A2-A25C
48.7859	61	BRCA	TCGA-A2-A25D
18.2606	64	BRCA	TCGA-A2-A25E
35.6942	20	BRCA	TCGA-A2-A25F
29.6966	24	BRCA	TCGA-A2-A3KC
25.3369	14	BRCA	TCGA-A2-A3KD
33.513	26	BRCA	TCGA-A2-A3XS
24.2474	87	BRCA	TCGA-A2-A3XT
18.8043	19	BRCA	TCGA-A2-A3XU
22.6136	6	BRCA	TCGA-A2-A3XW
26.4266	38	BRCA	TCGA-A2-A3XX
26.4266	43	BRCA	TCGA-A2-A3XY
24.7921	42	BRCA	TCGA-A2-A3XZ
36.2396	13	BRCA	TCGA-A2-A4RX
24.7921	11	BRCA	TCGA-A2-A4RY
41.6939	10	BRCA	TCGA-A2-A4S0
35.6942	66	BRCA	TCGA-A2-A4S1
33.513	31	BRCA	TCGA-A2-A4S2
31.8772	68	BRCA	TCGA-A2-A4S3
24.7921	523	BRCA	TCGA-A7-A13D
23.7028	23	BRCA	TCGA-A7-A13F
42.7849	217	BRCA	TCGA-A7-A13G
32.9677	8	BRCA	TCGA-A7-A13H
29.6966	242	BRCA	TCGA-A7-A26F
26.9715	76	BRCA	TCGA-A7-A26G
38.9666	116	BRCA	TCGA-A7-A26H
35.1489	89	BRCA	TCGA-A7-A26I
28.6065	35	BRCA	TCGA-A7-A2KD
38.4212	18	BRCA	TCGA-A7-A3IY
33.513	64	BRCA	TCGA-A7-A3IZ
33.513	14	BRCA	TCGA-A7-A3J0
34.0583	25	BRCA	TCGA-A7-A3J1
42.7849	50	BRCA	TCGA-A7-A3RF
37.8758	24	BRCA	TCGA-A7-A425
26.9715	15	BRCA	TCGA-A7-A426
21.5248	62	BRCA	TCGA-A7-A4SA
30.2417	28	BRCA	TCGA-A7-A4SB
33.513	26	BRCA	TCGA-A7-A4SC
28.0614	45	BRCA	TCGA-A7-A4SD
29.1515	98	BRCA	TCGA-A7-A4SE
29.1515	71	BRCA	TCGA-A7-A4SF
25.3369	21	BRCA	TCGA-A7-A5ZW
25.8817	34	BRCA	TCGA-A7-A5ZX
27.5164	47	BRCA	TCGA-A7-A6VV
25.8817	61	BRCA	TCGA-A7-A6VW
25.8817	105	BRCA	TCGA-A7-A6VY
37.3304	72	BRCA	TCGA-A8-A06R
22.6136	82	BRCA	TCGA-A8-A075
27.5164	23	BRCA	TCGA-A8-A09V
26.9715	17	BRCA	TCGA-AC-A23E
41.1484	40	BRCA	TCGA-AC-A23G
48.7859	4975	BRCA	TCGA-AC-A23H
45.5125	95	BRCA	TCGA-AC-A2B8
42.2394	83	BRCA	TCGA-AC-A2BK
22.0692	26	BRCA	TCGA-AC-A2BM
35.1489	12	BRCA	TCGA-AC-A2FB
33.513	31	BRCA	TCGA-AC-A2FE
21.5248	11	BRCA	TCGA-AC-A2FF
42.7849	29	BRCA	TCGA-AC-A2FG
47.1492	33	BRCA	TCGA-AC-A2FM
35.1489	32	BRCA	TCGA-AC-A2FO
31.332	821	BRCA	TCGA-AC-A2QH
41.1484	71	BRCA	TCGA-AC-A2QI
25.8817	7	BRCA	TCGA-AC-A2QJ
24.7921	91	BRCA	TCGA-AC-A3BB
42.7849	39	BRCA	TCGA-AC-A3EH
36.785	343	BRCA	TCGA-AC-A3OD
42.7849	33	BRCA	TCGA-AC-A3QP
26.9715	30	BRCA	TCGA-AC-A3TM
40.6029	27	BRCA	TCGA-AC-A3TN
35.6942	62	BRCA	TCGA-AC-A3W7
40.0575	14	BRCA	TCGA-AC-A3YI
35.6942	19	BRCA	TCGA-AC-A3YJ
34.0583	50	BRCA	TCGA-AC-A4ZE
41.1484	154	BRCA	TCGA-AC-A5EH
47.6947	30	BRCA	TCGA-AC-A5EI
40.0575	50	BRCA	TCGA-AC-A5XU
31.332	70	BRCA	TCGA-AC-A62V
38.9666	48	BRCA	TCGA-AC-A62X
42.7849	64	BRCA	TCGA-AC-A62Y
25.3369	17	BRCA	TCGA-AC-A6IV
26.4266	89	BRCA	TCGA-AC-A6IX
23.1582	25	BRCA	TCGA-AC-A6NO
27.5164	19	BRCA	TCGA-AC-A7VB
30.2417	20	BRCA	TCGA-AC-A7VC
38.9666	86	BRCA	TCGA-AC-A8OQ
40.6029	53	BRCA	TCGA-AC-A8OR
38.4212	56	BRCA	TCGA-AC-A8OS
33.513	117	BRCA	TCGA-AN-A0AT
31.8772	26	BRCA	TCGA-AN-A0XO
37.3304	28	BRCA	TCGA-AN-A0XP
29.6966	31	BRCA	TCGA-AN-A0XR
34.0583	22	BRCA	TCGA-AN-A0XS
29.1515	13	BRCA	TCGA-AN-A0XT
29.1515	111	BRCA	TCGA-AN-A0XU
36.2396	27	BRCA	TCGA-AN-A0XV
19.3482	302	BRCA	TCGA-AN-A0XW
22.0692	55	BRCA	TCGA-AO-A03V
32.9677	21	BRCA	TCGA-AO-A0J8
26.4266	15	BRCA	TCGA-AO-A0JG
20.4363	137	BRCA	TCGA-AO-A124
25.3369	9	BRCA	TCGA-AO-A12A
23.1582	46	BRCA	TCGA-AO-A12D
19.3482	24	BRCA	TCGA-AO-A12F
37.3304	21	BRCA	TCGA-AO-A12H
24.7921	7	BRCA	TCGA-AO-A1KO
41.6939	41	BRCA	TCGA-AO-A1KP
27.5164	70	BRCA	TCGA-AO-A1KR
37.3304	38	BRCA	TCGA-AO-A1KS
42.2394	53	BRCA	TCGA-AO-A1KT
32.9677	64	BRCA	TCGA-AQ-A04H
37.8758	44	BRCA	TCGA-AQ-A0Y5
45.5125	33	BRCA	TCGA-AQ-A1H2
26.4266	40	BRCA	TCGA-AQ-A1H3
27.5164	56	BRCA	TCGA-AQ-A54N
27.5164	21	BRCA	TCGA-AQ-A54O
29.6966	74	BRCA	TCGA-AQ-A7U7
23.1582	56	BRCA	TCGA-AR-A0TP
14.4593	39	BRCA	TCGA-AR-A0TQ
36.785	29	BRCA	TCGA-AR-A0TR
24.7921	76	BRCA	TCGA-AR-A0TS
28.6065	59	BRCA	TCGA-AR-A0TT
35.6942	61	BRCA	TCGA-AR-A0TV
26.9715	47	BRCA	TCGA-AR-A0TW
23.1582	46	BRCA	TCGA-AR-A0TZ
39.512	267	BRCA	TCGA-AR-A0U0
19.3482	99	BRCA	TCGA-AR-A0U1
25.3369	104	BRCA	TCGA-AR-A0U2
31.8772	30	BRCA	TCGA-AR-A0U3
27.5164	99	BRCA	TCGA-AR-A1AH
25.3369	71	BRCA	TCGA-AR-A1AI
44.967	34	BRCA	TCGA-AR-A1AJ
37.8758	61	BRCA	TCGA-AR-A1AK
32.4225	25	BRCA	TCGA-AR-A1AL
28.0614	13	BRCA	TCGA-AR-A1AM
24.7921	20	BRCA	TCGA-AR-A1AN
25.3369	84	BRCA	TCGA-AR-A1AO
43.3304	68	BRCA	TCGA-AR-A1AP
26.4266	36	BRCA	TCGA-AR-A1AQ
26.9715	49	BRCA	TCGA-AR-A1AR
29.1515	37	BRCA	TCGA-AR-A1AS
33.513	28	BRCA	TCGA-AR-A1AT
20.9805	15	BRCA	TCGA-AR-A1AU
36.785	37	BRCA	TCGA-AR-A1AV
35.1489	31	BRCA	TCGA-AR-A1AW
34.6036	21	BRCA	TCGA-AR-A1AX
35.1489	69	BRCA	TCGA-AR-A1AY
24.7921	30	BRCA	TCGA-AR-A24K
13.9172	45	BRCA	TCGA-AR-A24L
20.4363	19	BRCA	TCGA-AR-A24M
29.1515	33	BRCA	TCGA-AR-A24N
23.1582	17	BRCA	TCGA-AR-A24O
25.3369	23	BRCA	TCGA-AR-A24P
24.2474	21	BRCA	TCGA-AR-A24R
32.9677	48	BRCA	TCGA-AR-A24S
24.7921	16	BRCA	TCGA-AR-A24T
25.3369	48	BRCA	TCGA-AR-A24U
28.0614	24	BRCA	TCGA-AR-A24V
29.6966	17	BRCA	TCGA-AR-A24W
28.0614	57	BRCA	TCGA-AR-A24X
30.7869	46	BRCA	TCGA-AR-A24Z
26.9715	11	BRCA	TCGA-AR-A252
26.9715	35	BRCA	TCGA-AR-A254
33.513	90	BRCA	TCGA-AR-A255
29.6966	50	BRCA	TCGA-AR-A2LH
21.5248	14	BRCA	TCGA-AR-A2LJ
33.513	35	BRCA	TCGA-AR-A2LK
37.8758	32	BRCA	TCGA-AR-A2LL
26.4266	13	BRCA	TCGA-AR-A2LM
35.1489	37	BRCA	TCGA-AR-A2LN
24.7921	14	BRCA	TCGA-AR-A2LO
31.8772	12	BRCA	TCGA-AR-A2LQ
26.4266	54	BRCA	TCGA-AR-A2LR
33.513	23	BRCA	TCGA-AR-A5QM
36.785	24	BRCA	TCGA-AR-A5QN
29.1515	22	BRCA	TCGA-AR-A5QP
36.785	69	BRCA	TCGA-AR-A5QQ
39.512	48	BRCA	TCGA-B6-A0I1
26.4266	94	BRCA	TCGA-B6-A0I6
43.8759	32	BRCA	TCGA-B6-A0IH
27.5164	30	BRCA	TCGA-B6-A0RH
32.4225	47	BRCA	TCGA-B6-A0RL
30.7869	26	BRCA	TCGA-B6-A0RM
32.4225	26	BRCA	TCGA-B6-A0RN
38.4212	33	BRCA	TCGA-B6-A0RO
39.512	25	BRCA	TCGA-B6-A0RP
36.785	39	BRCA	TCGA-B6-A0RQ
20.9805	42	BRCA	TCGA-B6-A0RT
21.5248	49	BRCA	TCGA-B6-A0RU
22.6136	52	BRCA	TCGA-B6-A0RV
31.332	17	BRCA	TCGA-B6-A0WS
32.9677	15	BRCA	TCGA-B6-A0WT
36.2396	24	BRCA	TCGA-B6-A0WV
31.332	32	BRCA	TCGA-B6-A0WW
21.5248	32	BRCA	TCGA-B6-A0WX
21.5248	30	BRCA	TCGA-B6-A0WY
26.9715	75	BRCA	TCGA-B6-A0WZ
29.1515	18	BRCA	TCGA-B6-A0X0
25.8817	67	BRCA	TCGA-B6-A0X1
33.513	21	BRCA	TCGA-B6-A0X4
32.9677	44	BRCA	TCGA-B6-A0X5
36.2396	32	BRCA	TCGA-B6-A1KC
36.785	69	BRCA	TCGA-B6-A1KF
34.0583	23	BRCA	TCGA-B6-A1KI
30.7869	64	BRCA	TCGA-B6-A1KN
33.513	36	BRCA	TCGA-B6-A2IU
26.9715	42	BRCA	TCGA-B6-A3ZX
25.3369	21	BRCA	TCGA-B6-A401
25.3369	34	BRCA	TCGA-B6-A402
29.6966	25	BRCA	TCGA-B6-A408
23.7028	45	BRCA	TCGA-B6-A409
41.1484	50	BRCA	TCGA-B6-A40B
27.5164	44	BRCA	TCGA-B6-A40C
24.2474	15	BRCA	TCGA-BH-A0AU
28.0614	65	BRCA	TCGA-BH-A0AV
25.3369	59	BRCA	TCGA-BH-A0AZ
30.2417	74	BRCA	TCGA-BH-A0B0
21.5248	61	BRCA	TCGA-BH-A0B5
22.6136	27	BRCA	TCGA-BH-A0B7
32.4225	25	BRCA	TCGA-BH-A0BC
30.2417	24	BRCA	TCGA-BH-A0BF
39.512	36	BRCA	TCGA-BH-A0BG
18.8043	53	BRCA	TCGA-BH-A0BL
29.1515	20	BRCA	TCGA-BH-A0BO
20.9805	19	BRCA	TCGA-BH-A0BQ
29.6966	13	BRCA	TCGA-BH-A0BS
30.2417	27	BRCA	TCGA-BH-A0BT
38.4212	78	BRCA	TCGA-BH-A0BW
32.9677	31	BRCA	TCGA-BH-A0C1
25.3369	16	BRCA	TCGA-BH-A0C3
25.8817	47	BRCA	TCGA-BH-A0C7
31.332	21	BRCA	TCGA-BH-A0DD
33.513	26	BRCA	TCGA-BH-A0DE
34.0583	27	BRCA	TCGA-BH-A0DH
34.0583	34	BRCA	TCGA-BH-A0DI
42.2394	23	BRCA	TCGA-BH-A0DO
22.6136	25	BRCA	TCGA-BH-A0DQ
22.0692	14	BRCA	TCGA-BH-A0DT
29.1515	11	BRCA	TCGA-BH-A0DV
33.513	54	BRCA	TCGA-BH-A0DX
28.6065	18	BRCA	TCGA-BH-A0E9
38.9666	24	BRCA	TCGA-BH-A0EA
27.5164	15	BRCA	TCGA-BH-A0EI
24.7921	13	BRCA	TCGA-BH-A0H3
24.2474	90	BRCA	TCGA-BH-A0H5
42.2394	28	BRCA	TCGA-BH-A0HI
36.2396	21	BRCA	TCGA-BH-A0HN
31.8772	25	BRCA	TCGA-BH-A0RX
31.332	18	BRCA	TCGA-BH-A0W3
24.7921	30	BRCA	TCGA-BH-A0W4
41.6939	20	BRCA	TCGA-BH-A0W5
44.4214	96	BRCA	TCGA-BH-A0WA
26.9715	40	BRCA	TCGA-BH-A18F
43.8759	1055	BRCA	TCGA-BH-A18G
34.0583	49	BRCA	TCGA-BH-A18H
28.6065	14	BRCA	TCGA-BH-A18I
30.2417	75	BRCA	TCGA-BH-A18J
24.7921	56	BRCA	TCGA-BH-A18K
26.9715	47	BRCA	TCGA-BH-A18L
20.9805	12	BRCA	TCGA-BH-A18M
47.6947	27	BRCA	TCGA-BH-A18N
30.2417	90	BRCA	TCGA-BH-A18Q
26.9715	30	BRCA	TCGA-BH-A18R
42.7849	25	BRCA	TCGA-BH-A18S
37.8758	77	BRCA	TCGA-BH-A18T
42.2394	59	BRCA	TCGA-BH-A1EN
36.785	38	BRCA	TCGA-BH-A1EO
18.8043	50	BRCA	TCGA-BH-A1ES
29.6966	29	BRCA	TCGA-BH-A1ET
44.967	4	BRCA	TCGA-BH-A1EU
24.2474	85	BRCA	TCGA-BH-A1EV
20.4363	14	BRCA	TCGA-BH-A1EW
36.2396	23	BRCA	TCGA-BH-A1EX
42.7849	53	BRCA	TCGA-BH-A1EY
43.3304	65	BRCA	TCGA-BH-A1F0
28.6065	61	BRCA	TCGA-BH-A1F2
33.513	52	BRCA	TCGA-BH-A1F5
27.5164	38	BRCA	TCGA-BH-A1F6
42.2394	100	BRCA	TCGA-BH-A1FC
16.6302	35	BRCA	TCGA-BH-A1FE
47.6947	24	BRCA	TCGA-BH-A1FG
25.3369	34	BRCA	TCGA-BH-A1FH
35.6942	28	BRCA	TCGA-BH-A1FJ
37.3304	21	BRCA	TCGA-BH-A1FL
23.7028	52	BRCA	TCGA-BH-A1FM
39.512	19	BRCA	TCGA-BH-A1FR
23.7028	102	BRCA	TCGA-BH-A1FU
34.6036	20	BRCA	TCGA-BH-A201
32.4225	25	BRCA	TCGA-BH-A202
42.2394	69	BRCA	TCGA-BH-A203
43.3304	37	BRCA	TCGA-BH-A204
25.8817	71	BRCA	TCGA-BH-A208
41.6939	108	BRCA	TCGA-BH-A209
26.9715	27	BRCA	TCGA-BH-A28O
24.7921	15	BRCA	TCGA-BH-A28Q
24.2474	504	BRCA	TCGA-BH-A2L8
40.6029	31	BRCA	TCGA-BH-A42T
43.3304	23	BRCA	TCGA-BH-A42U
22.0692	42	BRCA	TCGA-BH-A42V
27.5164	80	BRCA	TCGA-BH-A5IZ
34.0583	62	BRCA	TCGA-BH-A5J0
24.7921	32	BRCA	TCGA-BH-A6R8
32.9677	12	BRCA	TCGA-BH-A6R9
47.1492	43	BRCA	TCGA-BH-A8FY
31.332	61	BRCA	TCGA-BH-A8FZ
29.1515	20	BRCA	TCGA-BH-A8G0
28.6065	24	BRCA	TCGA-BH-AB28
36.2396	62	BRCA	TCGA-C8-A12L
37.8758	46	BRCA	TCGA-C8-A12M
31.332	21	BRCA	TCGA-C8-A12N
26.9715	24	BRCA	TCGA-C8-A12O
42.2394	111	BRCA	TCGA-C8-A12Q
23.1582	162	BRCA	TCGA-C8-A12T
24.7921	41	BRCA	TCGA-C8-A12U
29.6966	44	BRCA	TCGA-C8-A12V
26.4266	42	BRCA	TCGA-C8-A12W
33.513	56	BRCA	TCGA-C8-A12X
23.7028	27	BRCA	TCGA-C8-A12Y
24.2474	46	BRCA	TCGA-C8-A12Z
28.0614	36	BRCA	TCGA-C8-A130
44.4214	55	BRCA	TCGA-C8-A131
30.2417	60	BRCA	TCGA-C8-A132
35.1489	33	BRCA	TCGA-C8-A133
28.0614	92	BRCA	TCGA-C8-A134
34.6036	56	BRCA	TCGA-C8-A135
18.2606	49	BRCA	TCGA-C8-A137
29.1515	40	BRCA	TCGA-C8-A138
31.8772	55	BRCA	TCGA-C8-A1HE
25.8817	30	BRCA	TCGA-C8-A1HF
26.9715	35	BRCA	TCGA-C8-A1HG
21.5248	43	BRCA	TCGA-C8-A1HI
28.6065	98	BRCA	TCGA-C8-A1HJ
28.6065	58	BRCA	TCGA-C8-A1HK
20.4363	26	BRCA	TCGA-C8-A1HL
30.2417	50	BRCA	TCGA-C8-A1HN
18.2606	39	BRCA	TCGA-C8-A1HO
25.3369	74	BRCA	TCGA-C8-A26V
31.332	55	BRCA	TCGA-C8-A26W
31.332	83	BRCA	TCGA-C8-A26X
31.8772	39	BRCA	TCGA-C8-A26Z
15.5443	32	BRCA	TCGA-C8-A273
32.9677	44	BRCA	TCGA-C8-A278
25.8817	28	BRCA	TCGA-C8-A27A
36.785	41	BRCA	TCGA-C8-A3M8
26.4266	41	BRCA	TCGA-C8-A8HR
26.4266	21	BRCA	TCGA-C8-A9FZ
28.0614	68	BRCA	TCGA-D8-A13Y
27.5164	72	BRCA	TCGA-D8-A13Z
33.513	107	BRCA	TCGA-D8-A140
21.5248	20	BRCA	TCGA-D8-A141
40.0575	113	BRCA	TCGA-D8-A142
27.5164	47	BRCA	TCGA-D8-A143
43.3304	33	BRCA	TCGA-D8-A145
30.7869	35	BRCA	TCGA-D8-A146
29.1515	46	BRCA	TCGA-D8-A1JB
31.8772	91	BRCA	TCGA-D8-A1JC
22.0692	103	BRCA	TCGA-D8-A1JD
33.513	27	BRCA	TCGA-D8-A1JE
42.7849	43	BRCA	TCGA-D8-A1JF
30.2417	26	BRCA	TCGA-D8-A1JH
29.1515	39	BRCA	TCGA-D8-A1JI
29.1515	68	BRCA	TCGA-D8-A1JJ
31.8772	47	BRCA	TCGA-D8-A1JM
39.512	130	BRCA	TCGA-D8-A1JP
41.6939	21	BRCA	TCGA-D8-A1JS
37.8758	42	BRCA	TCGA-D8-A1JT
27.5164	16	BRCA	TCGA-D8-A1JU
43.8759	48	BRCA	TCGA-D8-A1X5
43.3304	39	BRCA	TCGA-D8-A1X6
21.5248	41	BRCA	TCGA-D8-A1X7
33.513	62	BRCA	TCGA-D8-A1X8
35.6942	101	BRCA	TCGA-D8-A1X9
34.6036	24	BRCA	TCGA-D8-A1XA
33.513	31	BRCA	TCGA-D8-A1XB
46.058	22	BRCA	TCGA-D8-A1XC
24.2474	40	BRCA	TCGA-D8-A1XF
46.6036	49	BRCA	TCGA-D8-A1XG
41.1484	71	BRCA	TCGA-D8-A1XJ
18.2606	85	BRCA	TCGA-D8-A1XL
30.7869	57	BRCA	TCGA-D8-A1XM
30.2417	19	BRCA	TCGA-D8-A1XO
30.2417	27	BRCA	TCGA-D8-A1XR
25.8817	22	BRCA	TCGA-D8-A1XS
32.9677	28	BRCA	TCGA-D8-A1XT
30.2417	23	BRCA	TCGA-D8-A1XU
45.5125	27	BRCA	TCGA-D8-A1XV
28.6065	95	BRCA	TCGA-D8-A1XW
40.0575	33	BRCA	TCGA-D8-A1XY
43.8759	62	BRCA	TCGA-D8-A1XZ
35.1489	65	BRCA	TCGA-D8-A1Y0
38.4212	22	BRCA	TCGA-D8-A1Y2
32.9677	49	BRCA	TCGA-D8-A1Y3
35.6942	10	BRCA	TCGA-D8-A27E
21.5248	61	BRCA	TCGA-D8-A27F
40.6029	911	BRCA	TCGA-D8-A27G
31.332	31	BRCA	TCGA-D8-A27I
25.3369	19	BRCA	TCGA-D8-A27K
26.4266	40	BRCA	TCGA-D8-A27L
31.8772	80	BRCA	TCGA-D8-A27M
19.3482	40	BRCA	TCGA-D8-A27N
34.6036	19	BRCA	TCGA-D8-A27P
22.0692	28	BRCA	TCGA-D8-A27R
28.6065	17	BRCA	TCGA-D8-A27T
29.6966	32	BRCA	TCGA-D8-A27W
29.1515	16	BRCA	TCGA-D8-A3Z5
30.2417	27	BRCA	TCGA-D8-A3Z6
36.785	66	BRCA	TCGA-D8-A4Z1
42.7849	35	BRCA	TCGA-D8-A73W
28.6065	33	BRCA	TCGA-D8-A73X
22.0692	18	BRCA	TCGA-E2-A10A
19.8922	29	BRCA	TCGA-E2-A14N
41.1484	27	BRCA	TCGA-E2-A14O
42.7849	78	BRCA	TCGA-E2-A14P
26.9715	27	BRCA	TCGA-E2-A14Q
33.513	116	BRCA	TCGA-E2-A14R
35.1489	25	BRCA	TCGA-E2-A14S
28.0614	30	BRCA	TCGA-E2-A14T
40.0575	13	BRCA	TCGA-E2-A14U
28.6065	91	BRCA	TCGA-E2-A14V
42.2394	74	BRCA	TCGA-E2-A14W
29.6966	24	BRCA	TCGA-E2-A14X
18.8043	31	BRCA	TCGA-E2-A14Y
34.6036	72	BRCA	TCGA-E2-A14Z
25.8817	62	BRCA	TCGA-E2-A150
27.5164	15	BRCA	TCGA-E2-A153
36.785	40	BRCA	TCGA-E2-A154
31.332	56	BRCA	TCGA-E2-A155
32.9677	19	BRCA	TCGA-E2-A156
24.2474	81	BRCA	TCGA-E2-A15A
32.9677	24	BRCA	TCGA-E2-A15C
25.3369	20	BRCA	TCGA-E2-A15D
21.5248	63	BRCA	TCGA-E2-A15E
41.1484	55	BRCA	TCGA-E2-A15G
20.4363	27	BRCA	TCGA-E2-A15H
23.7028	10	BRCA	TCGA-E2-A15I
27.5164	21	BRCA	TCGA-E2-A15J
31.332	72	BRCA	TCGA-E2-A15K
35.1489	26	BRCA	TCGA-E2-A15L
35.6942	92	BRCA	TCGA-E2-A15M
48.2403	28	BRCA	TCGA-E2-A15O
32.9677	22	BRCA	TCGA-E2-A15P
34.6036	32	BRCA	TCGA-E2-A15R
18.2606	54	BRCA	TCGA-E2-A15S
35.1489	26	BRCA	TCGA-E2-A15T
34.0583	53	BRCA	TCGA-E2-A1AZ
26.9715	49	BRCA	TCGA-E2-A1B0
24.2474	47	BRCA	TCGA-E2-A1B1
40.0575	29	BRCA	TCGA-E2-A1B4
24.7921	35	BRCA	TCGA-E2-A1B5
23.7028	33	BRCA	TCGA-E2-A1B6
34.0583	30	BRCA	TCGA-E2-A1BC
28.6065	28	BRCA	TCGA-E2-A1BD
32.9677	27	BRCA	TCGA-E2-A1IE
40.0575	12	BRCA	TCGA-E2-A1IF
24.2474	38	BRCA	TCGA-E2-A1IG
43.3304	73	BRCA	TCGA-E2-A1IH
27.5164	26	BRCA	TCGA-E2-A1II
30.7869	18	BRCA	TCGA-E2-A1IJ
38.4212	12	BRCA	TCGA-E2-A1IK
42.2394	22	BRCA	TCGA-E2-A1IL
19.8922	10	BRCA	TCGA-E2-A1IO
32.4225	31	BRCA	TCGA-E2-A1IU
23.7028	24	BRCA	TCGA-E2-A1L6
21.5248	65	BRCA	TCGA-E2-A1L7
28.0614	40	BRCA	TCGA-E2-A1L8
21.5248	22	BRCA	TCGA-E2-A1L9
31.8772	112	BRCA	TCGA-E2-A1LA
22.0692	42	BRCA	TCGA-E2-A1LB
38.4212	75	BRCA	TCGA-E2-A1LE
30.7869	25	BRCA	TCGA-E2-A1LI
45.5125	35	BRCA	TCGA-E2-A1LK
39.512	76	BRCA	TCGA-E2-A1LL
24.7921	73	BRCA	TCGA-E2-A1LS
42.2394	78	BRCA	TCGA-E2-A2P5
23.1582	9	BRCA	TCGA-E2-A3DX
37.3304	34	BRCA	TCGA-E2-A56Z
25.3369	20	BRCA	TCGA-E2-A570
38.9666	19	BRCA	TCGA-E2-A572
25.8817	50	BRCA	TCGA-E2-A573
23.7028	111	BRCA	TCGA-E2-A574
37.3304	40	BRCA	TCGA-E2-A576
48.7859	63	BRCA	TCGA-E2-A9RU
37.8758	28	BRCA	TCGA-E9-A1N3
22.0692	30	BRCA	TCGA-E9-A1N4
24.2474	57	BRCA	TCGA-E9-A1N5
25.8817	33	BRCA	TCGA-E9-A1N8
31.332	58	BRCA	TCGA-E9-A1N9
31.332	97	BRCA	TCGA-E9-A1NA
40.6029	90	BRCA	TCGA-E9-A1ND
15.0016	47	BRCA	TCGA-E9-A1NE
32.4225	70	BRCA	TCGA-E9-A1NF
33.513	19	BRCA	TCGA-E9-A1NG
38.4212	29	BRCA	TCGA-E9-A1NH
32.9677	19	BRCA	TCGA-E9-A1QZ
31.332	24	BRCA	TCGA-E9-A1R0
27.5164	58	BRCA	TCGA-E9-A1R2
37.8758	18	BRCA	TCGA-E9-A1R3
34.0583	38	BRCA	TCGA-E9-A1R5
34.0583	28	BRCA	TCGA-E9-A1R6
34.6036	42	BRCA	TCGA-E9-A1R7
25.8817	21	BRCA	TCGA-E9-A1RA
21.5248	31	BRCA	TCGA-E9-A1RB
30.2417	41	BRCA	TCGA-E9-A1RC
36.2396	18	BRCA	TCGA-E9-A1RD
40.0575	59	BRCA	TCGA-E9-A1RE
33.513	48	BRCA	TCGA-E9-A1RG
34.0583	89	BRCA	TCGA-E9-A1RH
23.1582	19	BRCA	TCGA-E9-A1RI
22.6136	25	BRCA	TCGA-E9-A227
31.332	36	BRCA	TCGA-E9-A228
19.8922	23	BRCA	TCGA-E9-A229
40.0575	51	BRCA	TCGA-E9-A22A
38.4212	58	BRCA	TCGA-E9-A22B
20.4363	26	BRCA	TCGA-E9-A22D
25.3369	100	BRCA	TCGA-E9-A22G
22.6136	19	BRCA	TCGA-E9-A22H
28.0614	74	BRCA	TCGA-E9-A243
29.1515	93	BRCA	TCGA-E9-A244
25.3369	32	BRCA	TCGA-E9-A245
27.5164	20	BRCA	TCGA-E9-A248
24.2474	18	BRCA	TCGA-E9-A249
37.3304	19	BRCA	TCGA-E9-A24A
38.4212	88	BRCA	TCGA-E9-A295
38.9666	61	BRCA	TCGA-E9-A2JS
34.0583	25	BRCA	TCGA-E9-A2JT
26.4266	62	BRCA	TCGA-E9-A3HO
42.2394	27	BRCA	TCGA-E9-A3Q9
17.7169	66	BRCA	TCGA-E9-A3QA
25.8817	28	BRCA	TCGA-E9-A3X8
46.058	29	BRCA	TCGA-E9-A54X
34.0583	41	BRCA	TCGA-E9-A54Y
32.4225	24	BRCA	TCGA-E9-A5FK
35.1489	96	BRCA	TCGA-E9-A5FL
22.0692	22	BRCA	TCGA-E9-A5UO
34.0583	19	BRCA	TCGA-E9-A5UP
24.2474	17	BRCA	TCGA-E9-A6HE
43.3304	106	BRCA	TCGA-EW-A1IW
25.8817	48	BRCA	TCGA-EW-A1IX
20.4363	28	BRCA	TCGA-EW-A1IY
20.4363	24	BRCA	TCGA-EW-A1J1
26.9715	37	BRCA	TCGA-EW-A1J2
32.9677	46	BRCA	TCGA-EW-A1J3
37.8758	37	BRCA	TCGA-EW-A1J6
30.2417	108	BRCA	TCGA-EW-A1OV
23.1582	36	BRCA	TCGA-EW-A1OX
34.0583	54	BRCA	TCGA-EW-A1OY
30.2417	50	BRCA	TCGA-EW-A1OZ
29.6966	23	BRCA	TCGA-EW-A1P0
36.785	36	BRCA	TCGA-EW-A1P1
25.8817	19	BRCA	TCGA-EW-A1P3
23.1582	77	BRCA	TCGA-EW-A1P4
41.6939	11	BRCA	TCGA-EW-A1P5
34.6036	19	BRCA	TCGA-EW-A1P6
31.8772	22	BRCA	TCGA-EW-A1P7
31.332	42	BRCA	TCGA-EW-A1P8
31.8772	46	BRCA	TCGA-EW-A1PA
35.6942	106	BRCA	TCGA-EW-A1PC
32.9677	88	BRCA	TCGA-EW-A1PD
30.2417	27	BRCA	TCGA-EW-A1PE
28.6065	17	BRCA	TCGA-EW-A1PG
28.0614	54	BRCA	TCGA-EW-A1PH
22.0692	36	BRCA	TCGA-EW-A2FS
20.9805	24	BRCA	TCGA-EW-A2FV
28.0614	13	BRCA	TCGA-EW-A2FW
40.6029	47	BRCA	TCGA-EW-A423
18.2606	21	BRCA	TCGA-EW-A6S9
31.8772	75	BRCA	TCGA-EW-A6SA
33.513	68	BRCA	TCGA-EW-A6SB
32.4225	30	BRCA	TCGA-EW-A6SC
17.1735	47	BRCA	TCGA-EW-A6SD
34.0583	114	BRCA	TCGA-GI-A2C8
37.3304	491	BRCA	TCGA-GM-A2D9
24.7921	31	BRCA	TCGA-GM-A2DA
33.513	115	BRCA	TCGA-GM-A2DB
30.7869	14	BRCA	TCGA-GM-A2DC
28.6065	57	BRCA	TCGA-GM-A2DD
28.6065	37	BRCA	TCGA-GM-A2DF
28.0614	56	BRCA	TCGA-GM-A2DI
31.332	29	BRCA	TCGA-GM-A2DK
26.9715	43	BRCA	TCGA-GM-A2DL
30.7869	19	BRCA	TCGA-GM-A2DM
31.332	23	BRCA	TCGA-GM-A2DN
34.0583	66	BRCA	TCGA-GM-A3NW
38.9666	37	BRCA	TCGA-GM-A3NY
24.7921	8	BRCA	TCGA-GM-A3XG
26.4266	92	BRCA	TCGA-GM-A3XL
23.7028	14	BRCA	TCGA-GM-A3XN
36.2396	23	BRCA	TCGA-GM-A4E0
34.0583	32	BRCA	TCGA-GM-A5PV
35.1489	26	BRCA	TCGA-GM-A5PX
30.2417	73	BRCA	TCGA-HN-A2NL
24.2474	17	BRCA	TCGA-HN-A2OB
26.4266	84	BRCA	TCGA-JL-A3YW
24.7921	27	BRCA	TCGA-JL-A3YX
23.7028	22	BRCA	TCGA-LD-A66U
28.0614	37	BRCA	TCGA-LD-A7W5
29.1515	29	BRCA	TCGA-LD-A7W6
39.512	19	BRCA	TCGA-LD-A9QF
32.9677	15	BRCA	TCGA-LL-A440
33.513	70	BRCA	TCGA-LL-A441
45.5125	32	BRCA	TCGA-LL-A50Y
34.6036	67	BRCA	TCGA-LL-A5YL
47.6947	24	BRCA	TCGA-LL-A5YM
24.7921	26	BRCA	TCGA-LL-A5YN
26.9715	56	BRCA	TCGA-LL-A5YO
26.4266	80	BRCA	TCGA-LL-A5YP
48.7859	58	BRCA	TCGA-LL-A6FP
26.9715	33	BRCA	TCGA-LL-A6FR
36.2396	133	BRCA	TCGA-LL-A73Y
29.6966	44	BRCA	TCGA-LL-A73Z
32.9677	51	BRCA	TCGA-LL-A740
26.4266	79	BRCA	TCGA-LL-A7SZ
37.8758	36	BRCA	TCGA-LL-A7T0
37.3304	44	BRCA	TCGA-LL-A9Q3
39.512	87	BRCA	TCGA-LQ-A4E4
23.7028	15	BRCA	TCGA-MS-A51U
31.8772	25	BRCA	TCGA-OK-A5Q2
38.4212	31	BRCA	TCGA-OL-A5D6
37.8758	51	BRCA	TCGA-OL-A5D7
21.5248	17	BRCA	TCGA-OL-A5D8
32.9677	83	BRCA	TCGA-OL-A5DA
34.0583	23	BRCA	TCGA-OL-A5RU
23.1582	13	BRCA	TCGA-OL-A5RV
27.5164	22	BRCA	TCGA-OL-A5RX
28.0614	11	BRCA	TCGA-OL-A5RY
30.7869	99	BRCA	TCGA-OL-A5RZ
35.6942	25	BRCA	TCGA-OL-A5S0
19.3482	43	BRCA	TCGA-OL-A66I
43.3304	51	BRCA	TCGA-OL-A66J
38.9666	31	BRCA	TCGA-OL-A66K
38.4212	63	BRCA	TCGA-OL-A66L
31.8772	29	BRCA	TCGA-OL-A66N
20.9805	20	BRCA	TCGA-OL-A66O
40.6029	80	BRCA	TCGA-OL-A66P
23.1582	37	BRCA	TCGA-OL-A6VO
26.4266	70	BRCA	TCGA-OL-A6VQ
25.8817	24	BRCA	TCGA-OL-A6VR
36.2396	51	BRCA	TCGA-OL-A97C
38.9666	105	BRCA	TCGA-PE-A5DC
34.6036	59	BRCA	TCGA-PE-A5DD
22.0692	464	BRCA	TCGA-PE-A5DE
29.1515	116	BRCA	TCGA-PL-A8LV
18.8043	29	BRCA	TCGA-PL-A8LX
16.0871	8	BRCA	TCGA-PL-A8LY
15.5443	89	BRCA	TCGA-PL-A8LZ
34.6036	24	BRCA	TCGA-S3-A6ZF
38.4212	30	BRCA	TCGA-S3-A6ZG
15.5443	33	BRCA	TCGA-S3-A6ZH
34.0583	45	BRCA	TCGA-S3-AA0Z
36.2396	62	BRCA	TCGA-S3-AA11
44.4214	34	BRCA	TCGA-S3-AA12
25.3369	15	BRCA	TCGA-S3-AA14
27.5164	37	BRCA	TCGA-S3-AA15
34.6036	103	BRCA	TCGA-S3-AA17
39.512	90	BRCA	TCGA-UL-AAZ6
40.6029	25	BRCA	TCGA-V7-A7HQ
35.6942	18	BRCA	TCGA-W8-A86G
29.6966	38	BRCA	TCGA-WT-AB41
41.6939	31	BRCA	TCGA-WT-AB44
24.7921	36	BRCA	TCGA-XX-A899
32.9677	20	BRCA	TCGA-Z7-A8R5
24.7921	65	BRCA	TCGA-Z7-A8R6
140.707	103	COAD	TCGA-3L-AA1B
155.02	76	COAD	TCGA-4N-A93T
171.721	146	COAD	TCGA-5M-AAT4
90.6505	1360	COAD	TCGA-5M-AAT6
176.494	95	COAD	TCGA-5M-AATE
197.972	71	COAD	TCGA-A6-2671
164.563	67	COAD	TCGA-A6-2674
181.266	78	COAD	TCGA-A6-2675
97.7954	18	COAD	TCGA-A6-2678
169.335	119	COAD	TCGA-A6-2679
162.177	69	COAD	TCGA-A6-2682
109.709	43	COAD	TCGA-A6-2685
164.563	794	COAD	TCGA-A6-3809
183.653	146	COAD	TCGA-A6-4105
131.167	162	COAD	TCGA-A6-4107
150.248	99	COAD	TCGA-A6-5657
169.335	107	COAD	TCGA-A6-5660
104.943	49	COAD	TCGA-A6-5662
186.039	40	COAD	TCGA-A6-5664
90.6505	53	COAD	TCGA-A6-5667
126.397	95	COAD	TCGA-A6-6137
140.707	98	COAD	TCGA-A6-6138
143.092	107	COAD	TCGA-A6-6140
69.2402	1062	COAD	TCGA-A6-6141
128.782	54	COAD	TCGA-A6-6142
128.782	82	COAD	TCGA-A6-6648
152.634	90	COAD	TCGA-A6-6649
126.397	87	COAD	TCGA-A6-6651
135.936	68	COAD	TCGA-A6-6652
150.248	104	COAD	TCGA-A6-6654
190.812	141	COAD	TCGA-A6-6782
128.782	38	COAD	TCGA-A6-A567
131.167	67	COAD	TCGA-A6-A56B
133.551	69	COAD	TCGA-AA-3488
174.108	97	COAD	TCGA-AA-3489
126.397	70	COAD	TCGA-AA-3494
183.653	92	COAD	TCGA-AA-3495
178.88	120	COAD	TCGA-AA-3506
124.013	62	COAD	TCGA-AA-3509
162.177	3093	COAD	TCGA-AA-3510
147.863	108	COAD	TCGA-AA-3511
188.426	16	COAD	TCGA-AA-3514
145.477	18	COAD	TCGA-AA-3519
202.745	20	COAD	TCGA-AA-3521
197.972	11	COAD	TCGA-AA-3524
209.906	21	COAD	TCGA-AA-3527
145.477	17	COAD	TCGA-AA-3532
181.266	19	COAD	TCGA-AA-3534
124.013	16	COAD	TCGA-AA-3538
157.405	24	COAD	TCGA-AA-3544
164.563	14	COAD	TCGA-AA-3548
159.791	12	COAD	TCGA-AA-3549
181.266	13	COAD	TCGA-AA-3556
162.177	17	COAD	TCGA-AA-3558
166.949	18	COAD	TCGA-AA-3560
166.949	13	COAD	TCGA-AA-3561
157.405	64	COAD	TCGA-AA-3655
116.86	96	COAD	TCGA-AA-3660
186.039	73	COAD	TCGA-AA-3662
150.248	137	COAD	TCGA-AA-3712
164.563	1745	COAD	TCGA-AA-3864
150.248	4611	COAD	TCGA-AA-3977
140.707	5042	COAD	TCGA-AA-3984
174.108	4525	COAD	TCGA-AA-A00N
162.177	10	COAD	TCGA-AA-A00Z
104.943	7138	COAD	TCGA-AA-A010
169.335	68	COAD	TCGA-AD-6888
176.494	1307	COAD	TCGA-AD-6889
150.248	80	COAD	TCGA-AD-6890
195.585	123	COAD	TCGA-AD-6899
133.551	77	COAD	TCGA-AD-6963
143.092	95	COAD	TCGA-AD-6965
116.86	79	COAD	TCGA-AD-A5EK
135.936	347	COAD	TCGA-AM-5820
157.405	990	COAD	TCGA-AM-5821
186.039	98	COAD	TCGA-AU-3779
150.248	96	COAD	TCGA-AY-5543
152.634	93	COAD	TCGA-AY-6386
124.013	68	COAD	TCGA-AY-A71X
100.178	70	COAD	TCGA-AY-A8YK
107.326	56	COAD	TCGA-AZ-4308
195.585	717	COAD	TCGA-AZ-4615
183.653	71	COAD	TCGA-AZ-4681
140.707	57	COAD	TCGA-AZ-4682
97.7954	66	COAD	TCGA-AZ-5403
116.86	80	COAD	TCGA-AZ-5407
166.949	248	COAD	TCGA-AZ-6599
147.863	122	COAD	TCGA-AZ-6600
178.88	53	COAD	TCGA-AZ-6603
178.88	100	COAD	TCGA-AZ-6605
188.426	113	COAD	TCGA-AZ-6606
159.791	65	COAD	TCGA-AZ-6607
102.56	38	COAD	TCGA-CA-5255
124.013	61	COAD	TCGA-CA-5256
119.244	60	COAD	TCGA-CA-5796
128.782	60	COAD	TCGA-CA-5797
145.477	70	COAD	TCGA-CA-6715
150.248	117	COAD	TCGA-CA-6716
104.943	3197	COAD	TCGA-CA-6718
104.943	80	COAD	TCGA-CK-4947
157.405	162	COAD	TCGA-CK-4950
109.709	125	COAD	TCGA-CK-4952
188.426	53	COAD	TCGA-CK-5912
188.426	119	COAD	TCGA-CK-5914
145.477	64	COAD	TCGA-CK-5915
102.56	49	COAD	TCGA-CK-6748
205.132	148	COAD	TCGA-CK-6751
159.791	128	COAD	TCGA-CM-4744
121.628	64	COAD	TCGA-CM-4748
143.092	67	COAD	TCGA-CM-4751
133.551	98	COAD	TCGA-CM-4752
190.812	121	COAD	TCGA-CM-5341
88.2695	44	COAD	TCGA-CM-5344
166.949	167	COAD	TCGA-CM-5348
157.405	101	COAD	TCGA-CM-5349
100.178	85	COAD	TCGA-CM-5860
186.039	79	COAD	TCGA-CM-5862
138.321	40	COAD	TCGA-CM-5863
138.321	204	COAD	TCGA-CM-5864
135.936	92	COAD	TCGA-CM-5868
171.721	81	COAD	TCGA-CM-6163
104.943	64	COAD	TCGA-CM-6164
171.721	104	COAD	TCGA-CM-6165
109.709	66	COAD	TCGA-CM-6166
131.167	54	COAD	TCGA-CM-6167
155.02	79	COAD	TCGA-CM-6169
169.335	84	COAD	TCGA-CM-6170
162.177	86	COAD	TCGA-CM-6172
78.7502	65	COAD	TCGA-CM-6675
174.108	105	COAD	TCGA-CM-6677
145.477	115	COAD	TCGA-CM-6678
133.551	53	COAD	TCGA-CM-6679
181.266	64	COAD	TCGA-CM-6680
193.199	78	COAD	TCGA-D5-5537
138.321	93	COAD	TCGA-D5-5538
138.321	100	COAD	TCGA-D5-5539
145.477	53	COAD	TCGA-D5-5541
174.108	157	COAD	TCGA-D5-6531
157.405	158	COAD	TCGA-D5-6533
143.092	151	COAD	TCGA-D5-6534
186.039	151	COAD	TCGA-D5-6535
169.335	79	COAD	TCGA-D5-6536
147.863	79	COAD	TCGA-D5-6537
102.56	89	COAD	TCGA-D5-6539
152.634	880	COAD	TCGA-D5-6540
112.093	61	COAD	TCGA-D5-6541
116.86	66	COAD	TCGA-D5-6898
178.88	89	COAD	TCGA-D5-6920
176.494	84	COAD	TCGA-D5-6922
131.167	78	COAD	TCGA-D5-6923
157.405	135	COAD	TCGA-D5-6924
150.248	98	COAD	TCGA-D5-6926
178.88	310	COAD	TCGA-D5-6931
159.791	126	COAD	TCGA-D5-6932
183.653	91	COAD	TCGA-D5-7000
164.563	160	COAD	TCGA-DM-A0X9
183.653	113	COAD	TCGA-DM-A1D0
205.132	93	COAD	TCGA-DM-A1D6
190.812	130	COAD	TCGA-DM-A1D7
114.476	156	COAD	TCGA-DM-A1D8
155.02	133	COAD	TCGA-DM-A1D9
157.405	52	COAD	TCGA-DM-A1DB
190.812	119	COAD	TCGA-DM-A1HA
162.177	127	COAD	TCGA-DM-A280
138.321	81	COAD	TCGA-DM-A282
164.563	155	COAD	TCGA-DM-A285
157.405	83	COAD	TCGA-DM-A288
181.266	97	COAD	TCGA-DM-A28A
171.721	88	COAD	TCGA-DM-A28C
166.949	72	COAD	TCGA-DM-A28E
169.335	249	COAD	TCGA-DM-A28F
174.108	112	COAD	TCGA-DM-A28G
174.108	75	COAD	TCGA-DM-A28K
145.477	63	COAD	TCGA-DM-A28M
140.707	122	COAD	TCGA-F4-6459
116.86	134	COAD	TCGA-F4-6460
93.0318	115	COAD	TCGA-F4-6461
116.86	60	COAD	TCGA-F4-6463
138.321	115	COAD	TCGA-F4-6569
138.321	59	COAD	TCGA-F4-6704
133.551	58	COAD	TCGA-F4-6805
135.936	78	COAD	TCGA-F4-6806
116.86	168	COAD	TCGA-F4-6807
124.013	119	COAD	TCGA-F4-6808
119.244	147	COAD	TCGA-F4-6809
178.88	104	COAD	TCGA-F4-6854
102.56	684	COAD	TCGA-F4-6856
131.167	8635	COAD	TCGA-F5-6814
174.108	152	COAD	TCGA-G4-6294
126.397	68	COAD	TCGA-G4-6297
159.791	156	COAD	TCGA-G4-6299
164.563	94	COAD	TCGA-G4-6306
83.5089	57	COAD	TCGA-G4-6307
159.791	95	COAD	TCGA-G4-6310
186.039	133	COAD	TCGA-G4-6311
176.494	138	COAD	TCGA-G4-6314
152.634	127	COAD	TCGA-G4-6315
114.476	74	COAD	TCGA-G4-6323
178.88	99	COAD	TCGA-G4-6625
209.906	117	COAD	TCGA-G4-6626
157.405	96	COAD	TCGA-NH-A50T
95.4134	78	COAD	TCGA-NH-A50U
133.551	77	COAD	TCGA-NH-A6GA
164.563	121	COAD	TCGA-NH-A6GB
152.634	106	COAD	TCGA-NH-A6GC
183.653	98	COAD	TCGA-NH-A8F8
147.863	121	COAD	TCGA-QG-A5YV
195.585	201	COAD	TCGA-QL-A97D
116.86	133	COAD	TCGA-RU-A8FL
100.178	134	COAD	TCGA-SS-A7HO
190.812	160	COAD	TCGA-T9-A92H
90.2818	119	ESCC	TCGA-IC-A6RF
66.083	78	ESCC	TCGA-IG-A3I8
70.1146	95	ESCC	TCGA-IG-A3QL
94.3165	251	ESCC	TCGA-IG-A3Y9
68.7707	80	ESCC	TCGA-IG-A3YA
79.5244	89	ESCC	TCGA-IG-A3YB
80.8689	47	ESCC	TCGA-IG-A3YC
62.0523	251	ESCC	TCGA-IG-A4P3
72.8028	4	ESCC	TCGA-IG-A4QT
75.4912	121	ESCC	TCGA-IG-A50L
82.2134	175	ESCC	TCGA-IG-A51D
94.3165	306	ESCC	TCGA-IG-A5B8
90.2818	74	ESCC	TCGA-IG-A5S3
78.1799	55	ESCC	TCGA-IG-A625
70.1146	71	ESCC	TCGA-IG-A6QS
80.8689	143	ESCC	TCGA-IG-A8O2
45.9429	102	ESCC	TCGA-IG-A97H
75.4912	122	ESCC	TCGA-IG-A97I
66.083	116	ESCC	TCGA-JY-A6FA
66.083	167	ESCC	TCGA-JY-A6FD
63.3957	57	ESCC	TCGA-JY-A6FE
64.7393	219	ESCC	TCGA-JY-A6FG
75.4912	100	ESCC	TCGA-JY-A93F
107.767	34	ESCC	TCGA-KH-A6WC
98.3514	87	ESCC	TCGA-L5-A43H
118.53	498	ESCC	TCGA-L5-A43J
70.1146	63	ESCC	TCGA-L5-A4OM
110.458	92	ESCC	TCGA-L5-A88S
91.6266	72	ESCC	TCGA-L5-A88Z
92.9715	227	ESCC	TCGA-L5-A8NQ
84.9027	76	ESCC	TCGA-L7-A56G
86.2474	85	ESCC	TCGA-LN-A49K
56.6797	171	ESCC	TCGA-LN-A49L
80.8689	245	ESCC	TCGA-LN-A49M
64.7393	55	ESCC	TCGA-LN-A49N
60.7089	67	ESCC	TCGA-LN-A49O
92.9715	74	ESCC	TCGA-LN-A49P
76.8356	147	ESCC	TCGA-LN-A49S
80.8689	162	ESCC	TCGA-LN-A49U
63.3957	104	ESCC	TCGA-LN-A49V
95.6614	92	ESCC	TCGA-LN-A49W
56.6797	71	ESCC	TCGA-LN-A49X
78.1799	124	ESCC	TCGA-LN-A4A1
74.147	141	ESCC	TCGA-LN-A4A2
79.5244	67	ESCC	TCGA-LN-A4A3
45.9429	106	ESCC	TCGA-LN-A4A4
63.3957	63	ESCC	TCGA-LN-A4A5
84.9027	99	ESCC	TCGA-LN-A4A6
67.4268	126	ESCC	TCGA-LN-A4A8
75.4912	244	ESCC	TCGA-LN-A4A9
74.147	155	ESCC	TCGA-LN-A4MR
74.147	64	ESCC	TCGA-LN-A5U5
70.1146	95	ESCC	TCGA-LN-A5U6
59.3657	116	ESCC	TCGA-LN-A5U7
75.4912	90	ESCC	TCGA-LN-A7HV
76.8356	100	ESCC	TCGA-LN-A7HW
94.3165	126	ESCC	TCGA-LN-A7HX
64.7393	169	ESCC	TCGA-LN-A7HY
63.3957	68	ESCC	TCGA-LN-A7HZ
72.8028	95	ESCC	TCGA-LN-A8HZ
67.4268	52	ESCC	TCGA-LN-A8I0
87.5921	84	ESCC	TCGA-LN-A8I1
91.6266	75	ESCC	TCGA-LN-A9FR
74.147	181	ESCC	TCGA-Q9-A6FU
71.4587	210	ESCC	TCGA-V5-A7RC
87.5921	96	ESCC	TCGA-V5-AASV
66.083	101	ESCC	TCGA-VR-A8EP
70.1146	60	ESCC	TCGA-VR-A8ER
83.558	22	ESCC	TCGA-VR-A8ET
66.083	114	ESCC	TCGA-VR-A8EU
74.147	104	ESCC	TCGA-VR-A8EW
82.2134	127	ESCC	TCGA-VR-A8EX
60.7089	174	ESCC	TCGA-VR-A8EZ
66.083	63	ESCC	TCGA-VR-AA4G
75.4912	103	ESCC	TCGA-VR-AA7D
91.6266	123	ESCC	TCGA-VR-AA7I
70.1146	97	ESCC	TCGA-XP-A8T6
82.2134	83	ESCC	TCGA-XP-A8T7
63.3957	108	ESCC	TCGA-XP-A8T8
68.7707	198	ESCC	TCGA-Z6-A8JD
74.147	184	ESCC	TCGA-Z6-A8JE
68.7707	93	ESCC	TCGA-Z6-A9VB
19.85	44	GBM	TCGA-02-0003
20.8863	24	GBM	TCGA-02-0033
27.1082	76	GBM	TCGA-02-0047
22.9597	36	GBM	TCGA-02-0055
21.6638	50	GBM	TCGA-02-2470
18.0373	39	GBM	TCGA-02-2483
20.6272	44	GBM	TCGA-02-2485
23.4782	35	GBM	TCGA-02-2486
27.8862	50	GBM	TCGA-06-0119
28.6643	64	GBM	TCGA-06-0122
24.2559	57	GBM	TCGA-06-0124
23.2189	105	GBM	TCGA-06-0125
29.183	55	GBM	TCGA-06-0126
23.9966	52	GBM	TCGA-06-0128
14.6761	30	GBM	TCGA-06-0129
20.8863	24	GBM	TCGA-06-0130
23.2189	45	GBM	TCGA-06-0137
17.2609	12	GBM	TCGA-06-0139
29.183	31	GBM	TCGA-06-0140
22.9597	16	GBM	TCGA-06-0141
27.8862	11	GBM	TCGA-06-0142
20.6272	61	GBM	TCGA-06-0145
22.7005	62	GBM	TCGA-06-0155
24.5152	38	GBM	TCGA-06-0169
17.0021	24	GBM	TCGA-06-0650
22.7005	57	GBM	TCGA-06-0875
25.5523	67	GBM	TCGA-06-0876
27.1082	69	GBM	TCGA-06-0877
26.0709	47	GBM	TCGA-06-0878
20.3682	49	GBM	TCGA-06-0879
19.85	11	GBM	TCGA-06-0881
14.6761	27	GBM	TCGA-06-0882
27.3675	50	GBM	TCGA-06-0939
27.8862	77	GBM	TCGA-06-1804
19.073	19	GBM	TCGA-06-1806
26.5895	44	GBM	TCGA-06-2557
26.3302	70	GBM	TCGA-06-2558
28.4049	53	GBM	TCGA-06-2559
20.6272	31	GBM	TCGA-06-2561
27.8862	44	GBM	TCGA-06-2562
25.5523	71	GBM	TCGA-06-2563
19.85	44	GBM	TCGA-06-2564
22.1821	41	GBM	TCGA-06-2565
23.7374	48	GBM	TCGA-06-2567
13.1298	33	GBM	TCGA-06-2569
12.3593	27	GBM	TCGA-06-2570
20.8863	28	GBM	TCGA-06-5408
25.5523	15	GBM	TCGA-06-5410
20.1091	28	GBM	TCGA-06-5411
27.1082	45	GBM	TCGA-06-5412
24.2559	43	GBM	TCGA-06-5413
22.7005	23	GBM	TCGA-06-5414
22.4413	30	GBM	TCGA-06-5415
18.5551	54	GBM	TCGA-06-5417
26.3302	28	GBM	TCGA-06-5418
21.9229	58	GBM	TCGA-06-5856
18.5551	76	GBM	TCGA-06-5858
23.2189	37	GBM	TCGA-06-5859
23.4782	41	GBM	TCGA-06-6388
19.591	36	GBM	TCGA-06-6389
21.9229	36	GBM	TCGA-06-6390
18.2962	57	GBM	TCGA-06-6391
23.4782	47	GBM	TCGA-06-6693
26.5895	77	GBM	TCGA-06-6694
23.4782	36	GBM	TCGA-06-6695
23.7374	56	GBM	TCGA-06-6697
20.6272	31	GBM	TCGA-06-6698
21.9229	49	GBM	TCGA-06-6699
26.5895	41	GBM	TCGA-06-6700
22.4413	33	GBM	TCGA-06-6701
12.3593	28	GBM	TCGA-06-A5U0
27.1082	59	GBM	TCGA-06-A5U1
27.3675	50	GBM	TCGA-06-A6S0
20.6272	44	GBM	TCGA-06-A6S1
23.4782	45	GBM	TCGA-06-A7TK
14.6761	25	GBM	TCGA-06-A7TL
22.9597	78	GBM	TCGA-12-0821
22.9597	51	GBM	TCGA-12-1597
26.5895	66	GBM	TCGA-12-3649
18.814	46	GBM	TCGA-12-3650
22.4413	55	GBM	TCGA-12-3652
15.7092	23	GBM	TCGA-12-3653
22.4413	67	GBM	TCGA-12-5295
21.4046	28	GBM	TCGA-12-5299
22.1821	46	GBM	TCGA-12-5301
25.0337	42	GBM	TCGA-14-0740
19.591	24	GBM	TCGA-14-0781
19.85	39	GBM	TCGA-14-0786
24.7744	35	GBM	TCGA-14-0787
20.8863	64	GBM	TCGA-14-0789
23.4782	47	GBM	TCGA-14-0790
27.1082	92	GBM	TCGA-14-0813
24.7744	57	GBM	TCGA-14-0817
22.4413	34	GBM	TCGA-14-0862
26.0709	53	GBM	TCGA-14-0871
22.4413	99	GBM	TCGA-14-1034
22.7005	19	GBM	TCGA-14-1043
20.3682	31	GBM	TCGA-14-1395
21.6638	55	GBM	TCGA-14-1450
12.8727	16	GBM	TCGA-14-1456
21.9229	56	GBM	TCGA-14-1823
25.0337	46	GBM	TCGA-14-1825
21.6638	45	GBM	TCGA-14-1829
20.3682	59	GBM	TCGA-14-2554
26.0709	57	GBM	TCGA-14-3476
17.2609	33	GBM	TCGA-14-4157
12.3593	24	GBM	TCGA-15-1444
28.9236	74	GBM	TCGA-16-0846
23.7374	59	GBM	TCGA-16-0861
19.591	65	GBM	TCGA-16-1045
23.2189	99	GBM	TCGA-19-1390
21.4046	93	GBM	TCGA-19-1790
21.1455	53	GBM	TCGA-19-2619
25.0337	52	GBM	TCGA-19-2620
23.7374	59	GBM	TCGA-19-2623
20.1091	32	GBM	TCGA-19-2624
26.5895	40	GBM	TCGA-19-2625
22.4413	59	GBM	TCGA-19-2629
26.0709	70	GBM	TCGA-19-2631
24.5152	32	GBM	TCGA-19-4068
19.073	16	GBM	TCGA-19-5947
20.3682	39	GBM	TCGA-19-5950
26.5895	46	GBM	TCGA-19-5951
22.9597	28	GBM	TCGA-19-5952
21.9229	35	GBM	TCGA-19-5953
25.5523	71	GBM	TCGA-19-5954
28.4049	54	GBM	TCGA-19-5955
21.4046	35	GBM	TCGA-19-5958
26.8489	54	GBM	TCGA-19-5959
21.4046	32	GBM	TCGA-19-5960
17.0021	32	GBM	TCGA-19-A60I
24.5152	24	GBM	TCGA-19-A6J4
17.2609	37	GBM	TCGA-19-A6J5
23.2189	30	GBM	TCGA-26-1439
18.0373	31	GBM	TCGA-26-1442
26.0709	45	GBM	TCGA-26-5132
22.1821	39	GBM	TCGA-26-5133
26.0709	52	GBM	TCGA-26-5134
25.5523	44	GBM	TCGA-26-5135
27.1082	42	GBM	TCGA-26-5136
23.7374	62	GBM	TCGA-26-5139
21.6638	23	GBM	TCGA-26-6173
23.7374	81	GBM	TCGA-26-6174
19.073	36	GBM	TCGA-26-A7UX
21.6638	31	GBM	TCGA-27-1830
23.9966	31	GBM	TCGA-27-1831
22.1821	33	GBM	TCGA-27-1832
21.4046	50	GBM	TCGA-27-1834
20.6272	55	GBM	TCGA-27-1835
15.4508	35	GBM	TCGA-27-1836
16.2262	38	GBM	TCGA-27-1837
22.1821	94	GBM	TCGA-27-1838
20.3682	36	GBM	TCGA-27-2518
19.332	32	GBM	TCGA-27-2519
15.7092	50	GBM	TCGA-27-2521
23.2189	42	GBM	TCGA-27-2523
21.4046	32	GBM	TCGA-27-2524
27.3675	40	GBM	TCGA-27-2526
27.8862	49	GBM	TCGA-27-2527
22.9597	43	GBM	TCGA-27-2528
18.2962	39	GBM	TCGA-28-1747
20.6272	32	GBM	TCGA-28-1753
22.1821	25	GBM	TCGA-28-2499
23.7374	38	GBM	TCGA-28-2502
26.8489	48	GBM	TCGA-28-2509
24.7744	70	GBM	TCGA-28-2513
18.5551	45	GBM	TCGA-28-2514
25.5523	32	GBM	TCGA-28-5204
25.293	47	GBM	TCGA-28-5207
20.3682	47	GBM	TCGA-28-5208
23.9966	66	GBM	TCGA-28-5209
17.7785	332	GBM	TCGA-28-5211
25.5523	42	GBM	TCGA-28-5213
20.6272	38	GBM	TCGA-28-5214
22.9597	36	GBM	TCGA-28-5215
20.3682	45	GBM	TCGA-28-5216
23.2189	20	GBM	TCGA-28-5218
19.073	36	GBM	TCGA-28-5219
24.2559	32	GBM	TCGA-28-5220
22.4413	38	GBM	TCGA-28-6450
23.2189	48	GBM	TCGA-32-1977
24.7744	57	GBM	TCGA-32-1979
25.5523	11	GBM	TCGA-32-1980
26.5895	61	GBM	TCGA-32-1982
24.5152	31	GBM	TCGA-32-1986
22.4413	45	GBM	TCGA-32-1991
23.2189	60	GBM	TCGA-32-2491
21.9229	46	GBM	TCGA-32-2494
22.1821	69	GBM	TCGA-32-2495
22.9597	35	GBM	TCGA-32-2615
27.6269	81	GBM	TCGA-32-2632
28.1456	48	GBM	TCGA-32-2634
24.2559	49	GBM	TCGA-32-2638
13.3871	40	GBM	TCGA-32-4208
17.2609	24	GBM	TCGA-32-4209
25.8116	73	GBM	TCGA-32-4210
21.4046	43	GBM	TCGA-32-4211
19.073	36	GBM	TCGA-32-4213
25.8116	41	GBM	TCGA-32-4719
23.9966	61	GBM	TCGA-32-5222
29.9611	44	GBM	TCGA-41-2571
24.2559	37	GBM	TCGA-41-2572
22.1821	37	GBM	TCGA-41-2573
26.3302	58	GBM	TCGA-41-2575
29.7017	55	GBM	TCGA-41-3392
27.8862	55	GBM	TCGA-41-3393
19.332	37	GBM	TCGA-41-3915
23.2189	46	GBM	TCGA-41-4097
22.1821	76	GBM	TCGA-41-5651
25.8116	35	GBM	TCGA-41-6646
22.7005	62	GBM	TCGA-4W-AA9R
24.7744	50	GBM	TCGA-4W-AA9S
20.8863	37	GBM	TCGA-4W-AA9T
24.2559	30	GBM	TCGA-74-6573
25.8116	67	GBM	TCGA-74-6575
20.1091	110	GBM	TCGA-74-6577
21.9229	46	GBM	TCGA-74-6578
21.1455	38	GBM	TCGA-74-6584
26.5895	67	GBM	TCGA-76-4925
24.5152	42	GBM	TCGA-76-4926
21.9229	43	GBM	TCGA-76-4927
28.9236	64	GBM	TCGA-76-4928
26.5895	58	GBM	TCGA-76-4929
25.0337	37	GBM	TCGA-76-4931
19.85	46	GBM	TCGA-76-4932
23.9966	51	GBM	TCGA-76-4934
20.3682	51	GBM	TCGA-76-4935
21.6638	45	GBM	TCGA-76-6191
26.0709	38	GBM	TCGA-76-6192
27.1082	31	GBM	TCGA-76-6193
21.6638	42	GBM	TCGA-76-6280
23.2189	29	GBM	TCGA-76-6282
25.293	88	GBM	TCGA-76-6283
23.4782	37	GBM	TCGA-76-6285
22.4413	46	GBM	TCGA-76-6286
23.9966	78	GBM	TCGA-76-6656
26.0709	39	GBM	TCGA-76-6657
25.8116	81	GBM	TCGA-76-6660
20.8863	53	GBM	TCGA-76-6661
21.9229	26	GBM	TCGA-76-6662
18.2962	47	GBM	TCGA-76-6663
19.591	45	GBM	TCGA-76-6664
23.4782	29	GBM	TCGA-81-5910
15.4508	17	GBM	TCGA-81-5911
19.85	43	GBM	TCGA-87-5896
24.5152	35	GBM	TCGA-OX-A56R
25.5523	45	GBM	TCGA-RR-A6KA
20.1091	35	GBM	TCGA-RR-A6KB
21.1455	41	GBM	TCGA-RR-A6KC
71.5887	134	HNSCC	TCGA-BA-4074
50.3245	125	HNSCC	TCGA-BA-4075
39.7041	399	HNSCC	TCGA-BA-4076
86.482	501	HNSCC	TCGA-BA-4078
48.1995	103	HNSCC	TCGA-BA-5149
74.7797	73	HNSCC	TCGA-BA-5151
55.6384	145	HNSCC	TCGA-BA-5555
59.8908	128	HNSCC	TCGA-BA-5556
41.8271	37	HNSCC	TCGA-BA-5557
67.3344	155	HNSCC	TCGA-BA-5558
54.5755	166	HNSCC	TCGA-BA-6868
64.144	562	HNSCC	TCGA-BA-6869
62.0173	88	HNSCC	TCGA-BA-6870
77.971	140	HNSCC	TCGA-BA-6871
48.1995	150	HNSCC	TCGA-BA-6872
28.045	48	HNSCC	TCGA-BA-6873
63.0806	84	HNSCC	TCGA-BA-7269
60.954	76	HNSCC	TCGA-BA-A4IF
58.8276	38	HNSCC	TCGA-BA-A4IH
47.1371	96	HNSCC	TCGA-BA-A4II
60.954	104	HNSCC	TCGA-BA-A6D8
41.8271	788	HNSCC	TCGA-BA-A6DA
23.8184	10	HNSCC	TCGA-BA-A6DB
45.0127	54	HNSCC	TCGA-BA-A6DD
72.6523	114	HNSCC	TCGA-BA-A6DE
50.3245	25	HNSCC	TCGA-BA-A6DG
64.144	91	HNSCC	TCGA-BA-A6DI
64.144	225	HNSCC	TCGA-BA-A6DJ
60.954	90	HNSCC	TCGA-BA-A6DL
51.3871	148	HNSCC	TCGA-BA-A8YP
70.525	33	HNSCC	TCGA-BB-4217
53.5126	71	HNSCC	TCGA-BB-4224
68.3979	247	HNSCC	TCGA-BB-4227
59.8908	324	HNSCC	TCGA-BB-7870
71.5887	80	HNSCC	TCGA-BB-8596
48.1995	180	HNSCC	TCGA-BB-A5HU
66.2709	197	HNSCC	TCGA-BB-A5HY
67.3344	73	HNSCC	TCGA-BB-A5HZ
53.5126	55	HNSCC	TCGA-BB-A6UM
63.0806	85	HNSCC	TCGA-BB-A6UO
74.7797	106	HNSCC	TCGA-C9-A47Z
46.0748	42	HNSCC	TCGA-C9-A480
62.0173	42	HNSCC	TCGA-CN-4725
70.525	64	HNSCC	TCGA-CN-4726
57.7645	493	HNSCC	TCGA-CN-4727
57.7645	110	HNSCC	TCGA-CN-4728
75.8434	123	HNSCC	TCGA-CN-4729
64.144	144	HNSCC	TCGA-CN-4730
65.2074	106	HNSCC	TCGA-CN-4731
63.0806	15	HNSCC	TCGA-CN-4733
53.5126	149	HNSCC	TCGA-CN-4735
72.6523	89	HNSCC	TCGA-CN-4736
18.5566	41	HNSCC	TCGA-CN-4737
73.716	215	HNSCC	TCGA-CN-4739
82.2263	128	HNSCC	TCGA-CN-4740
49.2619	70	HNSCC	TCGA-CN-4742
66.2709	115	HNSCC	TCGA-CN-5355
62.0173	33	HNSCC	TCGA-CN-5358
60.954	137	HNSCC	TCGA-CN-5359
83.2902	114	HNSCC	TCGA-CN-5361
49.2619	222	HNSCC	TCGA-CN-5363
38.6428	66	HNSCC	TCGA-CN-5365
52.4498	84	HNSCC	TCGA-CN-5366
62.0173	99	HNSCC	TCGA-CN-5367
56.7015	124	HNSCC	TCGA-CN-5373
54.5755	1921	HNSCC	TCGA-CN-6010
58.8276	372	HNSCC	TCGA-CN-6011
68.3979	106	HNSCC	TCGA-CN-6012
57.7645	181	HNSCC	TCGA-CN-6013
66.2709	116	HNSCC	TCGA-CN-6016
63.0806	125	HNSCC	TCGA-CN-6019
65.2074	321	HNSCC	TCGA-CN-6021
75.8434	103	HNSCC	TCGA-CN-6023
68.3979	182	HNSCC	TCGA-CN-6024
48.1995	241	HNSCC	TCGA-CN-6988
66.2709	106	HNSCC	TCGA-CN-6989
63.0806	379	HNSCC	TCGA-CN-6992
69.4614	117	HNSCC	TCGA-CN-6994
59.8908	57	HNSCC	TCGA-CN-6996
68.3979	195	HNSCC	TCGA-CN-6997
54.5755	69	HNSCC	TCGA-CN-6998
63.0806	117	HNSCC	TCGA-CN-A498
62.0173	27	HNSCC	TCGA-CN-A499
62.0173	118	HNSCC	TCGA-CN-A49A
73.716	82	HNSCC	TCGA-CN-A49B
69.4614	42	HNSCC	TCGA-CN-A49C
62.0173	270	HNSCC	TCGA-CN-A63T
60.954	75	HNSCC	TCGA-CN-A63V
47.1371	159	HNSCC	TCGA-CN-A63Y
40.7655	54	HNSCC	TCGA-CN-A640
48.1995	231	HNSCC	TCGA-CN-A641
58.8276	70	HNSCC	TCGA-CN-A642
58.8276	39	HNSCC	TCGA-CN-A6UY
60.954	241	HNSCC	TCGA-CN-A6V1
63.0806	252	HNSCC	TCGA-CN-A6V3
60.954	69	HNSCC	TCGA-CN-A6V6
40.7655	41	HNSCC	TCGA-CN-A6V7
60.954	60	HNSCC	TCGA-CQ-5324
67.3344	56	HNSCC	TCGA-CQ-5325
69.4614	216	HNSCC	TCGA-CQ-5326
63.0806	209	HNSCC	TCGA-CQ-5327
47.1371	20	HNSCC	TCGA-CQ-5329
71.5887	52	HNSCC	TCGA-CQ-5330
75.8434	142	HNSCC	TCGA-CQ-5331
90.7379	119	HNSCC	TCGA-CQ-5332
76.9072	194	HNSCC	TCGA-CQ-5333
53.5126	146	HNSCC	TCGA-CQ-6218
51.3871	68	HNSCC	TCGA-CQ-6219
71.5887	109	HNSCC	TCGA-CQ-6220
82.2263	117	HNSCC	TCGA-CQ-6221
65.2074	75	HNSCC	TCGA-CQ-6222
71.5887	118	HNSCC	TCGA-CQ-6223
53.5126	45	HNSCC	TCGA-CQ-6224
80.0986	54	HNSCC	TCGA-CQ-6227
73.716	116	HNSCC	TCGA-CQ-6228
63.0806	24	HNSCC	TCGA-CQ-6229
60.954	112	HNSCC	TCGA-CQ-7063
86.482	106	HNSCC	TCGA-CQ-7064
40.7655	26	HNSCC	TCGA-CQ-7065
83.2902	99	HNSCC	TCGA-CQ-7068
80.0986	90	HNSCC	TCGA-CQ-7069
52.4498	122	HNSCC	TCGA-CQ-7072
65.2074	94	HNSCC	TCGA-CQ-A4C6
91.8019	55	HNSCC	TCGA-CQ-A4C7
57.7645	85	HNSCC	TCGA-CQ-A4C9
60.954	80	HNSCC	TCGA-CQ-A4CB
71.5887	146	HNSCC	TCGA-CQ-A4CD
79.0348	58	HNSCC	TCGA-CQ-A4CE
81.1624	81	HNSCC	TCGA-CQ-A4CG
59.8908	17	HNSCC	TCGA-CQ-A4CH
75.8434	104	HNSCC	TCGA-CQ-A4CI
52.4498	101	HNSCC	TCGA-CR-6474
70.525	39	HNSCC	TCGA-CR-6488
62.0173	124	HNSCC	TCGA-CR-6491
81.1624	57	HNSCC	TCGA-CR-6492
71.5887	32	HNSCC	TCGA-CR-6493
68.3979	540	HNSCC	TCGA-CR-7364
53.5126	194	HNSCC	TCGA-CR-7367
74.7797	607	HNSCC	TCGA-CR-7370
46.0748	371	HNSCC	TCGA-CR-7371
46.0748	40	HNSCC	TCGA-CR-7372
68.3979	106	HNSCC	TCGA-CR-7373
69.4614	398	HNSCC	TCGA-CR-7374
86.482	47	HNSCC	TCGA-CR-7376
59.8908	115	HNSCC	TCGA-CR-7377
81.1624	162	HNSCC	TCGA-CR-7379
59.8908	80	HNSCC	TCGA-CR-7380
50.3245	65	HNSCC	TCGA-CR-7382
82.2263	118	HNSCC	TCGA-CR-7383
71.5887	185	HNSCC	TCGA-CR-7386
72.6523	863	HNSCC	TCGA-CR-7388
56.7015	125	HNSCC	TCGA-CR-7389
69.4614	195	HNSCC	TCGA-CR-7390
69.4614	30	HNSCC	TCGA-CR-7392
72.6523	142	HNSCC	TCGA-CR-7394
54.5755	471	HNSCC	TCGA-CR-7398
62.0173	328	HNSCC	TCGA-CR-7399
66.2709	78	HNSCC	TCGA-CR-7401
64.144	53	HNSCC	TCGA-CV-5973
25.9304	24	HNSCC	TCGA-CV-5979
51.3871	81	HNSCC	TCGA-CV-6003
64.144	59	HNSCC	TCGA-CV-6436
62.0173	233	HNSCC	TCGA-CV-6441
54.5755	176	HNSCC	TCGA-CV-6933
68.3979	88	HNSCC	TCGA-CV-6934
83.2902	134	HNSCC	TCGA-CV-6940
52.4498	191	HNSCC	TCGA-CV-6941
75.8434	218	HNSCC	TCGA-CV-6942
41.8271	174	HNSCC	TCGA-CV-6945
67.3344	150	HNSCC	TCGA-CV-6952
83.2902	169	HNSCC	TCGA-CV-6953
76.9072	89	HNSCC	TCGA-CV-6955
49.2619	55	HNSCC	TCGA-CV-6959
90.7379	221	HNSCC	TCGA-CV-7095
54.5755	107	HNSCC	TCGA-CV-7097
63.0806	140	HNSCC	TCGA-CV-7104
69.4614	142	HNSCC	TCGA-CV-7235
71.5887	170	HNSCC	TCGA-CV-7238
62.0173	370	HNSCC	TCGA-CV-7242
51.3871	115	HNSCC	TCGA-CV-7243
64.144	594	HNSCC	TCGA-CV-7245
56.7015	81	HNSCC	TCGA-CV-7247
65.2074	338	HNSCC	TCGA-CV-7248
66.2709	305	HNSCC	TCGA-CV-7250
56.7015	342	HNSCC	TCGA-CV-7254
32.2802	103	HNSCC	TCGA-CV-7255
58.8276	203	HNSCC	TCGA-CV-7261
66.2709	130	HNSCC	TCGA-CV-7263
63.0806	43	HNSCC	TCGA-CV-7410
29.1032	59	HNSCC	TCGA-CV-7416
64.144	151	HNSCC	TCGA-CV-7418
62.0173	133	HNSCC	TCGA-CV-7422
69.4614	198	HNSCC	TCGA-CV-7424
80.0986	98	HNSCC	TCGA-CV-7425
75.8434	456	HNSCC	TCGA-CV-7427
57.7645	104	HNSCC	TCGA-CV-7430
82.2263	164	HNSCC	TCGA-CV-7432
50.3245	113	HNSCC	TCGA-CV-7433
66.2709	80	HNSCC	TCGA-CV-7434
80.0986	108	HNSCC	TCGA-CV-7437
90.7379	82	HNSCC	TCGA-CV-7438
38.6428	216	HNSCC	TCGA-CV-7440
68.3979	147	HNSCC	TCGA-CV-7446
49.2619	2610	HNSCC	TCGA-CV-7568
85.418	148	HNSCC	TCGA-CV-A45P
90.7379	91	HNSCC	TCGA-CV-A45V
63.0806	66	HNSCC	TCGA-CV-A45Y
77.971	807	HNSCC	TCGA-CV-A45Z
74.7797	68	HNSCC	TCGA-CV-A460
85.418	217	HNSCC	TCGA-CV-A463
49.2619	27	HNSCC	TCGA-CV-A464
23.8184	32	HNSCC	TCGA-CV-A465
42.8888	443	HNSCC	TCGA-CV-A468
85.418	58	HNSCC	TCGA-CV-A6JD
54.5755	67	HNSCC	TCGA-CV-A6JN
71.5887	51	HNSCC	TCGA-CV-A6JO
67.3344	51	HNSCC	TCGA-CV-A6JT
63.0806	134	HNSCC	TCGA-CV-A6JU
70.525	105	HNSCC	TCGA-CV-A6JZ
59.8908	9	HNSCC	TCGA-CV-A6K0
67.3344	402	HNSCC	TCGA-CV-A6K1
82.2263	685	HNSCC	TCGA-CV-A6K2
85.418	167	HNSCC	TCGA-CX-7082
80.0986	173	HNSCC	TCGA-CX-7085
54.5755	243	HNSCC	TCGA-CX-7086
48.1995	147	HNSCC	TCGA-CX-7219
57.7645	104	HNSCC	TCGA-CX-A4AQ
85.418	35	HNSCC	TCGA-D6-6515
71.5887	2078	HNSCC	TCGA-D6-6516
60.954	63	HNSCC	TCGA-D6-6517
51.3871	176	HNSCC	TCGA-D6-6823
63.0806	45	HNSCC	TCGA-D6-6824
66.2709	106	HNSCC	TCGA-D6-6826
56.7015	16	HNSCC	TCGA-D6-6827
64.144	113	HNSCC	TCGA-D6-8568
53.5126	129	HNSCC	TCGA-D6-8569
60.954	85	HNSCC	TCGA-D6-A4Z9
63.0806	148	HNSCC	TCGA-D6-A4ZB
69.4614	151	HNSCC	TCGA-D6-A6EK
67.3344	79	HNSCC	TCGA-D6-A6EM
64.144	124	HNSCC	TCGA-D6-A6EP
58.8276	84	HNSCC	TCGA-D6-A6EQ
43.9507	86	HNSCC	TCGA-DQ-5624
53.5126	168	HNSCC	TCGA-DQ-5625
66.2709	394	HNSCC	TCGA-DQ-5629
75.8434	56	HNSCC	TCGA-DQ-5630
53.5126	89	HNSCC	TCGA-DQ-5631
68.3979	105	HNSCC	TCGA-DQ-7588
58.8276	85	HNSCC	TCGA-DQ-7592
59.8908	33	HNSCC	TCGA-DQ-7593
49.2619	28	HNSCC	TCGA-DQ-7596
48.1995	366	HNSCC	TCGA-F7-7848
59.8908	103	HNSCC	TCGA-F7-8298
49.2619	150	HNSCC	TCGA-F7-8489
68.3979	82	HNSCC	TCGA-F7-A50G
74.7797	144	HNSCC	TCGA-F7-A50I
69.4614	160	HNSCC	TCGA-F7-A50J
64.144	85	HNSCC	TCGA-F7-A61S
55.6384	91	HNSCC	TCGA-F7-A61V
52.4498	69	HNSCC	TCGA-F7-A61W
48.1995	47	HNSCC	TCGA-F7-A620
77.971	47	HNSCC	TCGA-F7-A622
72.6523	192	HNSCC	TCGA-F7-A623
77.971	110	HNSCC	TCGA-H7-7774
51.3871	176	HNSCC	TCGA-H7-8502
35.4604	30	HNSCC	TCGA-H7-A6C4
67.3344	98	HNSCC	TCGA-H7-A6C5
64.144	97	HNSCC	TCGA-HD-7753
76.9072	30	HNSCC	TCGA-HD-7831
59.8908	80	HNSCC	TCGA-HD-8314
52.4498	67	HNSCC	TCGA-HD-8634
41.8271	197	HNSCC	TCGA-HD-A4C1
76.9072	126	HNSCC	TCGA-HD-A633
57.7645	37	HNSCC	TCGA-HD-A634
82.2263	78	HNSCC	TCGA-HD-A6HZ
57.7645	53	HNSCC	TCGA-HD-A6I0
50.3245	94	HNSCC	TCGA-IQ-7630
62.0173	18	HNSCC	TCGA-IQ-7631
70.525	45	HNSCC	TCGA-IQ-7632
56.7015	168	HNSCC	TCGA-IQ-A61E
58.8276	139	HNSCC	TCGA-IQ-A61G
79.0348	126	HNSCC	TCGA-IQ-A61H
65.2074	119	HNSCC	TCGA-IQ-A61I
55.6384	27	HNSCC	TCGA-IQ-A61J
72.6523	61	HNSCC	TCGA-IQ-A61K
74.7797	76	HNSCC	TCGA-IQ-A61L
43.9507	34	HNSCC	TCGA-IQ-A61O
63.0806	90	HNSCC	TCGA-IQ-A6SG
56.7015	75	HNSCC	TCGA-IQ-A6SH
71.5887	539	HNSCC	TCGA-KU-A66S
54.5755	94	HNSCC	TCGA-KU-A66T
56.7015	205	HNSCC	TCGA-KU-A6H7
56.7015	205	HNSCC	TCGA-KU-A6H7
41.8271	23	HNSCC	TCGA-KU-A6H8
53.5126	69	HNSCC	TCGA-MT-A51W
30.1618	50	HNSCC	TCGA-MT-A51X
88.6099	84	HNSCC	TCGA-MT-A67A
56.7015	107	HNSCC	TCGA-MT-A67D
54.5755	44	HNSCC	TCGA-MT-A67G
76.9072	53	HNSCC	TCGA-MT-A7BN
70.525	27	HNSCC	TCGA-MZ-A6I9
52.4498	139	HNSCC	TCGA-MZ-A7D7
55.6384	284	HNSCC	TCGA-P3-A5Q5
50.3245	131	HNSCC	TCGA-P3-A5Q6
41.8271	54	HNSCC	TCGA-P3-A5QA
50.3245	28	HNSCC	TCGA-P3-A5QE
51.3871	79	HNSCC	TCGA-P3-A6SW
69.4614	184	HNSCC	TCGA-P3-A6SX
48.1995	68	HNSCC	TCGA-P3-A6T0
46.0748	52	HNSCC	TCGA-P3-A6T2
50.3245	107	HNSCC	TCGA-P3-A6T3
55.6384	155	HNSCC	TCGA-P3-A6T4
82.2263	204	HNSCC	TCGA-P3-A6T5
54.5755	124	HNSCC	TCGA-P3-A6T6
56.7015	132	HNSCC	TCGA-P3-A6T7
55.6384	85	HNSCC	TCGA-P3-A6T8
82.2263	83	HNSCC	TCGA-QK-A64Z
62.0173	37	HNSCC	TCGA-QK-A652
63.0806	22	HNSCC	TCGA-QK-A6IF
71.5887	110	HNSCC	TCGA-QK-A6IG
67.3344	59	HNSCC	TCGA-QK-A6IH
53.5126	189	HNSCC	TCGA-QK-A6II
73.716	62	HNSCC	TCGA-QK-A6IJ
57.7645	61	HNSCC	TCGA-QK-A6V9
60.954	150	HNSCC	TCGA-QK-A8Z7
57.7645	127	HNSCC	TCGA-QK-A8Z9
62.0173	124	HNSCC	TCGA-QK-A8ZA
85.418	150	HNSCC	TCGA-RS-A6TO
59.8908	127	HNSCC	TCGA-RS-A6TP
75.8434	177	HNSCC	TCGA-T2-A6WX
54.5755	87	HNSCC	TCGA-T2-A6WZ
50.3245	49	HNSCC	TCGA-T2-A6X0
85.418	365	HNSCC	TCGA-T2-A6X2
53.5126	351	HNSCC	TCGA-T3-A92M
82.2263	160	HNSCC	TCGA-T3-A92N
57.7645	36	HNSCC	TCGA-TN-A7HI
52.4498	91	HNSCC	TCGA-TN-A7HJ
60.954	609	HNSCC	TCGA-TN-A7HL
64.144	52	HNSCC	TCGA-UF-A718
51.3871	142	HNSCC	TCGA-UF-A71B
55.6384	550	HNSCC	TCGA-UF-A71D
65.2074	150	HNSCC	TCGA-UF-A71E
77.971	251	HNSCC	TCGA-UF-A7J9
42.8888	56	HNSCC	TCGA-UF-A7JC
73.716	100	HNSCC	TCGA-UF-A7JD
83.2902	116	HNSCC	TCGA-UF-A7JF
60.954	81	HNSCC	TCGA-UF-A7JH
70.525	85	HNSCC	TCGA-UF-A7JJ
82.2263	160	HNSCC	TCGA-UF-A7JO
60.954	64	HNSCC	TCGA-UF-A7JS
74.7797	192	HNSCC	TCGA-UF-A7JT
64.144	76	HNSCC	TCGA-UF-A7JV
59.8908	28	HNSCC	TCGA-UP-A6WW
71.5887	54	HNSCC	TCGA-WA-A7H4
39.1742	16	LAML	TCGA-AB-2802
48.0289	15	LAML	TCGA-AB-2803
60.1098	18	LAML	TCGA-AB-2810
61.7209	14	LAML	TCGA-AB-2813
50.4446	11	LAML	TCGA-AB-2817
40.7837	23	LAML	TCGA-AB-2819
60.1098	12	LAML	TCGA-AB-2820
50.4446	13	LAML	TCGA-AB-2821
39.1742	22	LAML	TCGA-AB-2829
50.4446	22	LAML	TCGA-AB-2830
47.2237	13	LAML	TCGA-AB-2832
52.0552	47	LAML	TCGA-AB-2837
52.8606	13	LAML	TCGA-AB-2838
39.9789	17	LAML	TCGA-AB-2841
60.9154	17	LAML	TCGA-AB-2843
49.6393	11	LAML	TCGA-AB-2844
44.8083	46	LAML	TCGA-AB-2846
41.5885	26	LAML	TCGA-AB-2847
48.8341	22	LAML	TCGA-AB-2848
56.8877	12	LAML	TCGA-AB-2850
42.3934	43	LAML	TCGA-AB-2857
47.2237	44	LAML	TCGA-AB-2860
60.1098	25	LAML	TCGA-AB-2861
59.3043	6	LAML	TCGA-AB-2865
39.9789	15	LAML	TCGA-AB-2871
46.4185	10	LAML	TCGA-AB-2874
33.5431	17	LAML	TCGA-AB-2875
47.2237	12	LAML	TCGA-AB-2877
36.7604	22	LAML	TCGA-AB-2878
34.3473	9	LAML	TCGA-AB-2884
56.0823	31	LAML	TCGA-AB-2885
32.739	13	LAML	TCGA-AB-2891
31.935	14	LAML	TCGA-AB-2895
39.1742	19	LAML	TCGA-AB-2897
54.4714	38	LAML	TCGA-AB-2898
60.1098	7	LAML	TCGA-AB-2899
51.2499	40	LAML	TCGA-AB-2904
64.1378	18	LAML	TCGA-AB-2908
48.0289	13	LAML	TCGA-AB-2910
39.9789	7	LAML	TCGA-AB-2911
48.0289	10	LAML	TCGA-AB-2913
57.6932	29	LAML	TCGA-AB-2915
37.5649	10	LAML	TCGA-AB-2916
31.935	6	LAML	TCGA-AB-2917
42.3934	14	LAML	TCGA-AB-2919
61.7209	12	LAML	TCGA-AB-2923
46.4185	11	LAML	TCGA-AB-2924
44.8083	9	LAML	TCGA-AB-2925
56.0823	19	LAML	TCGA-AB-2929
59.3043	26	LAML	TCGA-AB-2931
48.0289	24	LAML	TCGA-AB-2936
60.1098	26	LAML	TCGA-AB-2938
56.8877	27	LAML	TCGA-AB-2939
57.6932	8	LAML	TCGA-AB-2941
52.8606	8	LAML	TCGA-AB-2942
55.2768	32	LAML	TCGA-AB-2943
40.7837	12	LAML	TCGA-AB-2947
45.6134	11	LAML	TCGA-AB-2949
47.2237	20	LAML	TCGA-AB-2952
56.0823	14	LAML	TCGA-AB-2959
48.8341	10	LAML	TCGA-AB-2818
55.2768	6	LAML	TCGA-AB-2900
33.5431	6	LAML	TCGA-AB-2928
37.5649	13	LAML	TCGA-AB-2835
52.8606	28	LAML	TCGA-AB-2866
35.1516	11	LAML	TCGA-AB-2876
48.0289	28	LAML	TCGA-AB-2956
43.1983	15	LAML	TCGA-AB-2954
47.2237	19	LAML	TCGA-AB-2883
34.3473	6	LAML	TCGA-AB-2920
44.0033	6	LAML	TCGA-AB-2955
21.0835	148	LIHC	TCGA-2Y-A9GU
24.5262	70	LIHC	TCGA-2Y-A9GY
31.4144	98	LIHC	TCGA-2Y-A9GZ
31.0317	75	LIHC	TCGA-2Y-A9H7
26.8219	104	LIHC	TCGA-5C-A9VH
23.3785	63	LIHC	TCGA-5C-AAPD
21.8484	105	LIHC	TCGA-5R-AA1C
6.60768	13	LIHC	TCGA-5R-AA1D
24.9087	85	LIHC	TCGA-5R-AAAM
27.5872	34	LIHC	TCGA-BC-A10Q
25.2914	122	LIHC	TCGA-BC-A10R
29.118	88	LIHC	TCGA-BC-A10T
19.1716	114	LIHC	TCGA-BC-A10W
19.9363	7	LIHC	TCGA-BC-A10X
23.761	184	LIHC	TCGA-BC-A10Z
23.761	60	LIHC	TCGA-BC-A216
25.2914	99	LIHC	TCGA-BC-A3KF
26.4393	52	LIHC	TCGA-BC-A69I
28.7353	96	LIHC	TCGA-BD-A3EP
10.0135	74	LIHC	TCGA-BW-A5NP
22.9959	158	LIHC	TCGA-CC-5259
25.674	155	LIHC	TCGA-CC-5262
13.4419	116	LIHC	TCGA-CC-5263
19.1716	94	LIHC	TCGA-CC-A1HT
13.8235	78	LIHC	TCGA-CC-A3MB
6.98378	49	LIHC	TCGA-CC-A8HS
14.9686	96	LIHC	TCGA-CC-A8HU
19.554	146	LIHC	TCGA-CC-A8HV
19.9363	57	LIHC	TCGA-CC-A9FU
26.0566	125	LIHC	TCGA-DD-A116
15.3505	63	LIHC	TCGA-DD-A119
26.0566	86	LIHC	TCGA-DD-A1EA
21.8484	150	LIHC	TCGA-DD-A1EF
8.87424	38	LIHC	TCGA-DD-A1EH
17.6427	58	LIHC	TCGA-DD-A1EI
27.2046	59	LIHC	TCGA-DD-A1EJ
8.87424	112	LIHC	TCGA-DD-A1EL
29.5007	75	LIHC	TCGA-DD-A39V
11.1549	40	LIHC	TCGA-DD-A39W
29.8835	62	LIHC	TCGA-DD-A39X
25.674	58	LIHC	TCGA-DD-A39Y
26.8219	79	LIHC	TCGA-DD-A3A0
24.9087	107	LIHC	TCGA-DD-A3A1
29.118	82	LIHC	TCGA-DD-A3A2
17.2605	57	LIHC	TCGA-DD-A3A3
25.2914	72	LIHC	TCGA-DD-A3A5
27.5872	20	LIHC	TCGA-DD-A3A6
28.7353	132	LIHC	TCGA-DD-A3A8
25.674	34	LIHC	TCGA-DD-A4NA
9.63343	23	LIHC	TCGA-DD-A4NB
21.466	55	LIHC	TCGA-DD-A4ND
28.7353	54	LIHC	TCGA-DD-A4NE
30.6489	77	LIHC	TCGA-DD-A4NK
21.466	49	LIHC	TCGA-DD-A4NN
12.2978	18	LIHC	TCGA-DD-A4NP
24.9087	85	LIHC	TCGA-DD-A73C
29.5007	80	LIHC	TCGA-DD-A73F
27.9699	122	LIHC	TCGA-DD-A73G
31.0317	49	LIHC	TCGA-DD-AA3A
19.554	83	LIHC	TCGA-DD-AAC9
24.9087	246	LIHC	TCGA-DD-AACA
28.3526	102	LIHC	TCGA-DD-AACB
23.3785	89	LIHC	TCGA-DD-AACC
18.4071	96	LIHC	TCGA-DD-AACD
23.761	87	LIHC	TCGA-DD-AACE
19.9363	103	LIHC	TCGA-DD-AACG
26.4393	101	LIHC	TCGA-DD-AACH
26.8219	152	LIHC	TCGA-DD-AACK
18.4071	51	LIHC	TCGA-DD-AACM
12.2978	45	LIHC	TCGA-DD-AACN
15.3505	44	LIHC	TCGA-DD-AACO
19.1716	244	LIHC	TCGA-DD-AACQ
14.9686	49	LIHC	TCGA-DD-AACS
26.4393	224	LIHC	TCGA-DD-AACT
22.6134	119	LIHC	TCGA-DD-AACU
23.3785	84	LIHC	TCGA-DD-AACY
27.9699	114	LIHC	TCGA-DD-AAD0
25.2914	83	LIHC	TCGA-DD-AAD2
25.2914	107	LIHC	TCGA-DD-AAD6
25.2914	114	LIHC	TCGA-DD-AADA
19.554	144	LIHC	TCGA-DD-AADB
20.3187	79	LIHC	TCGA-DD-AADC
19.554	91	LIHC	TCGA-DD-AADD
19.1716	121	LIHC	TCGA-DD-AADE
24.5262	229	LIHC	TCGA-DD-AADF
26.0566	63	LIHC	TCGA-DD-AADK
17.2605	94	LIHC	TCGA-DD-AADP
18.4071	54	LIHC	TCGA-DD-AADW
21.0835	47	LIHC	TCGA-DD-AADY
17.2605	69	LIHC	TCGA-DD-AAE0
19.9363	48	LIHC	TCGA-DD-AAE1
19.554	85	LIHC	TCGA-DD-AAE2
18.7894	63	LIHC	TCGA-DD-AAE4
17.2605	69	LIHC	TCGA-DD-AAE8
21.0835	87	LIHC	TCGA-DD-AAEE
22.6134	101	LIHC	TCGA-DD-AAEG
27.5872	128	LIHC	TCGA-DD-AAEI
19.554	87	LIHC	TCGA-DD-AAEK
18.4071	85	LIHC	TCGA-DD-AAVP
14.5868	57	LIHC	TCGA-DD-AAVQ
16.8784	63	LIHC	TCGA-DD-AAVR
21.466	44	LIHC	TCGA-DD-AAVS
17.6427	61	LIHC	TCGA-DD-AAVU
21.466	125	LIHC	TCGA-DD-AAVV
13.4419	30	LIHC	TCGA-DD-AAVW
14.5868	73	LIHC	TCGA-DD-AAVX
21.466	102	LIHC	TCGA-DD-AAVY
14.5868	46	LIHC	TCGA-DD-AAVZ
20.7011	95	LIHC	TCGA-DD-AAW0
21.0835	135	LIHC	TCGA-DD-AAW1
26.4393	97	LIHC	TCGA-DD-AAW3
22.2309	141	LIHC	TCGA-ED-A4XI
22.9959	13	LIHC	TCGA-ED-A5KG
19.554	82	LIHC	TCGA-ED-A66Y
18.4071	26	LIHC	TCGA-ED-A7PX
7.73831	28	LIHC	TCGA-ED-A7PY
11.1549	61	LIHC	TCGA-ED-A7XO
20.3187	55	LIHC	TCGA-ED-A7XP
22.6134	127	LIHC	TCGA-ED-A8O5
19.1716	66	LIHC	TCGA-ED-A8O6
19.9363	119	LIHC	TCGA-EP-A2KA
30.6489	80	LIHC	TCGA-ES-A2HS
29.118	82	LIHC	TCGA-FV-A3I0
28.7353	83	LIHC	TCGA-FV-A3R2
14.5868	48	LIHC	TCGA-FV-A3R3
32.18	111	LIHC	TCGA-FV-A496
24.1436	87	LIHC	TCGA-G3-A25U
30.2662	80	LIHC	TCGA-G3-A25W
19.9363	82	LIHC	TCGA-G3-A25Y
22.2309	75	LIHC	TCGA-G3-A25Z
20.3187	40	LIHC	TCGA-G3-A3CH
23.3785	212	LIHC	TCGA-G3-A3CK
22.2309	167	LIHC	TCGA-G3-AAV0
19.554	49	LIHC	TCGA-G3-AAV1
31.7972	115	LIHC	TCGA-G3-AAV4
20.3187	73	LIHC	TCGA-G3-AAV6
14.5868	86	LIHC	TCGA-G3-AAV7
28.7353	58	LIHC	TCGA-GJ-A6C0
26.0566	99	LIHC	TCGA-GJ-A9DB
29.8835	44	LIHC	TCGA-HP-A5MZ
34.4767	147	LIHC	TCGA-HP-A5N0
23.3785	57	LIHC	TCGA-KR-A7K7
21.8484	54	LIHC	TCGA-KR-A7K8
18.4071	39	LIHC	TCGA-LG-A9QC
26.0566	120	LIHC	TCGA-LG-A9QD
22.2309	43	LIHC	TCGA-PD-A5DF
18.4071	88	LIHC	TCGA-QA-A7B7
28.3526	198	LIHC	TCGA-RC-A6M4
7.73831	22	LIHC	TCGA-RC-A6M5
18.0249	55	LIHC	TCGA-RC-A7S9
20.3187	62	LIHC	TCGA-RC-A7SB
16.1143	64	LIHC	TCGA-RC-A7SH
23.761	80	LIHC	TCGA-UB-A7MA
19.554	96	LIHC	TCGA-UB-A7ME
26.0566	135	LIHC	TCGA-WJ-A86L
23.3785	58	LIHC	TCGA-WX-AA46
12.6791	37	LIHC	TCGA-WX-AA47
16.4964	45	LIHC	TCGA-XR-A8TC
18.7894	62	LIHC	TCGA-XR-A8TD
6.23256	10	LIHC	TCGA-XR-A8TE
28.3526	155	LIHC	TCGA-XR-A8TF
27.5872	56	LIHC	TCGA-ZP-A9CZ
24.5262	77	LIHC	TCGA-ZP-A9D4
78.2446	248	LUAD	TCGA-05-4244
74.9343	363	LUAD	TCGA-05-4249
88.1769	399	LUAD	TCGA-05-4250
76.0377	2001	LUAD	TCGA-05-4382
73.8309	142	LUAD	TCGA-05-4384
78.2446	229	LUAD	TCGA-05-4389
65.0055	638	LUAD	TCGA-05-4390
72.7276	950	LUAD	TCGA-05-4397
52.8767	881	LUAD	TCGA-05-4398
63.9026	119	LUAD	TCGA-05-4402
82.6587	434	LUAD	TCGA-05-4405
69.4179	1311	LUAD	TCGA-05-4410
63.9026	232	LUAD	TCGA-05-4415
57.2861	387	LUAD	TCGA-05-4417
77.1411	310	LUAD	TCGA-05-4418
46.2659	333	LUAD	TCGA-05-4420
76.0377	40	LUAD	TCGA-05-4422
78.2446	808	LUAD	TCGA-05-4424
78.2446	32	LUAD	TCGA-05-4425
79.348	46	LUAD	TCGA-05-4426
66.1086	338	LUAD	TCGA-05-4430
73.8309	689	LUAD	TCGA-05-4432
91.488	25	LUAD	TCGA-05-4433
74.9343	43	LUAD	TCGA-05-4434
74.9343	81	LUAD	TCGA-05-5420
72.7276	149	LUAD	TCGA-05-5423
76.0377	654	LUAD	TCGA-05-5425
63.9026	460	LUAD	TCGA-05-5428
67.2116	29	LUAD	TCGA-05-5429
77.1411	107	LUAD	TCGA-05-5715
63.9026	116	LUAD	TCGA-35-3615
68.3147	469	LUAD	TCGA-35-5375
73.8309	696	LUAD	TCGA-38-4625
63.9026	248	LUAD	TCGA-38-4626
72.7276	128	LUAD	TCGA-38-4628
76.0377	303	LUAD	TCGA-38-4629
83.7623	108	LUAD	TCGA-38-4630
80.4516	848	LUAD	TCGA-38-4631
47.3674	563	LUAD	TCGA-38-4632
78.2446	53	LUAD	TCGA-38-6178
80.4516	65	LUAD	TCGA-38-7271
89.2806	13	LUAD	TCGA-38-A44F
72.7276	234	LUAD	TCGA-44-2655
66.1086	967	LUAD	TCGA-44-2656
82.6587	474	LUAD	TCGA-44-2657
72.7276	474	LUAD	TCGA-44-2659
77.1411	41	LUAD	TCGA-44-2661
72.7276	203	LUAD	TCGA-44-2662
61.6968	50	LUAD	TCGA-44-2665
48.469	31	LUAD	TCGA-44-2666
57.2861	293	LUAD	TCGA-44-2668
82.6587	190	LUAD	TCGA-44-3396
85.9695	205	LUAD	TCGA-44-3398
79.348	32	LUAD	TCGA-44-3919
67.2116	577	LUAD	TCGA-44-4112
59.4913	130	LUAD	TCGA-44-5643
68.3147	33	LUAD	TCGA-44-5645
69.4179	347	LUAD	TCGA-44-6145
71.6243	40	LUAD	TCGA-44-6146
67.2116	7	LUAD	TCGA-44-6148
62.7997	366	LUAD	TCGA-44-6774
80.4516	63	LUAD	TCGA-44-6775
67.2116	269	LUAD	TCGA-44-6776
66.1086	468	LUAD	TCGA-44-6778
56.1836	97	LUAD	TCGA-44-6779
78.2446	150	LUAD	TCGA-44-7659
80.4516	412	LUAD	TCGA-44-7660
77.1411	327	LUAD	TCGA-44-7661
68.3147	643	LUAD	TCGA-44-7662
55.0812	533	LUAD	TCGA-44-7667
66.1086	521	LUAD	TCGA-44-7669
52.8767	1306	LUAD	TCGA-44-7670
58.3887	187	LUAD	TCGA-44-7672
60.5941	885	LUAD	TCGA-44-8117
81.5551	712	LUAD	TCGA-44-8119
65.0055	691	LUAD	TCGA-44-8120
81.5551	336	LUAD	TCGA-44-A479
87.0732	207	LUAD	TCGA-44-A47A
88.1769	44	LUAD	TCGA-44-A47B
82.6587	91	LUAD	TCGA-44-A47F
81.5551	68	LUAD	TCGA-44-A47G
81.5551	545	LUAD	TCGA-44-A4SS
74.9343	142	LUAD	TCGA-44-A4SU
80.4516	172	LUAD	TCGA-49-4486
80.4516	425	LUAD	TCGA-49-4487
50.6726	47	LUAD	TCGA-49-4490
85.9695	228	LUAD	TCGA-49-4494
74.9343	46	LUAD	TCGA-49-4501
68.3147	223	LUAD	TCGA-49-4505
76.0377	124	LUAD	TCGA-49-4506
81.5551	213	LUAD	TCGA-49-4507
57.2861	92	LUAD	TCGA-49-4510
77.1411	35	LUAD	TCGA-49-4512
88.1769	371	LUAD	TCGA-49-4514
78.2446	299	LUAD	TCGA-49-6742
90.3843	875	LUAD	TCGA-49-6743
71.6243	261	LUAD	TCGA-49-6744
91.488	133	LUAD	TCGA-49-6745
76.0377	323	LUAD	TCGA-49-6761
51.7746	587	LUAD	TCGA-49-6767
70.5211	67	LUAD	TCGA-49-AAQV
63.9026	142	LUAD	TCGA-49-AAR0
57.2861	1412	LUAD	TCGA-49-AARE
46.2659	829	LUAD	TCGA-49-AARQ
58.3887	153	LUAD	TCGA-4B-A93V
47.3674	134	LUAD	TCGA-50-5051
82.6587	192	LUAD	TCGA-50-5072
83.7623	344	LUAD	TCGA-50-5931
94.7993	66	LUAD	TCGA-50-5939
61.6968	445	LUAD	TCGA-50-5941
74.9343	68	LUAD	TCGA-50-5942
80.4516	1065	LUAD	TCGA-50-6590
70.5211	59	LUAD	TCGA-50-6591
88.1769	40	LUAD	TCGA-50-6597
93.6956	90	LUAD	TCGA-50-6673
67.2116	273	LUAD	TCGA-50-7109
70.5211	66	LUAD	TCGA-50-8457
76.0377	98	LUAD	TCGA-50-8459
84.8659	936	LUAD	TCGA-53-7626
57.2861	158	LUAD	TCGA-53-7813
70.5211	600	LUAD	TCGA-53-A4EZ
61.6968	207	LUAD	TCGA-55-1596
67.2116	21	LUAD	TCGA-55-6543
66.1086	234	LUAD	TCGA-55-6971
90.3843	49	LUAD	TCGA-55-6978
62.7997	40	LUAD	TCGA-55-6980
90.3843	127	LUAD	TCGA-55-6983
65.0055	578	LUAD	TCGA-55-6985
82.6587	27	LUAD	TCGA-55-6986
78.2446	527	LUAD	TCGA-55-7281
84.8659	241	LUAD	TCGA-55-7283
71.6243	270	LUAD	TCGA-55-7574
84.8659	241	LUAD	TCGA-55-7724
76.0377	150	LUAD	TCGA-55-7725
80.4516	104	LUAD	TCGA-55-7726
71.6243	98	LUAD	TCGA-55-7728
84.8659	147	LUAD	TCGA-55-7815
71.6243	157	LUAD	TCGA-55-7903
56.1836	318	LUAD	TCGA-55-7910
68.3147	390	LUAD	TCGA-55-7913
79.348	205	LUAD	TCGA-55-7914
81.5551	742	LUAD	TCGA-55-7995
66.1086	21	LUAD	TCGA-55-8087
[truncated: 1,608 more rows]

## Sheet: Fig 1d
Expected number of mutations	Observed number of mutations	Cancer type	Patient ID (TCGA)
22.0692	61.71	BRCA	TCGA-3C-AAAU
20.9805	60.53	BRCA	TCGA-3C-AALJ
18.2606	52.03	BRCA	TCGA-3C-AALK
31.8772	122.56	BRCA	TCGA-4H-AAAK
20.9805	68.88	BRCA	TCGA-5T-A9QA
34.6036	33.53	BRCA	TCGA-A1-A0SD
31.332	21.2	BRCA	TCGA-A1-A0SE
17.1735	20.45	BRCA	TCGA-A1-A0SF
36.2396	112.68	BRCA	TCGA-A1-A0SG
29.1515	105.58	BRCA	TCGA-A1-A0SH
17.1735	91.57	BRCA	TCGA-A1-A0SI
26.4266	25.21	BRCA	TCGA-A1-A0SJ
24.7921	59.9	BRCA	TCGA-A1-A0SK
17.7169	105.58	BRCA	TCGA-A1-A0SM
46.6036	29.71	BRCA	TCGA-A1-A0SN
48.2403	27.19	BRCA	TCGA-A1-A0SP
41.1484	31.27	BRCA	TCGA-A1-A0SQ
20.9805	25.52	BRCA	TCGA-A2-A04N
25.3369	361.95	BRCA	TCGA-A2-A04R
42.7849	23.11	BRCA	TCGA-A2-A04U
35.1489	59.52	BRCA	TCGA-A2-A0CK
29.6966	31.73	BRCA	TCGA-A2-A0CO
31.332	36.6	BRCA	TCGA-A2-A0CS
25.3369	21.33	BRCA	TCGA-A2-A0CV
23.1582	15.14	BRCA	TCGA-A2-A0CW
25.8817	15.01	BRCA	TCGA-A2-A0D3
23.7028	30.42	BRCA	TCGA-A2-A0EN
22.6136	23.04	BRCA	TCGA-A2-A0EP
20.4363	14.94	BRCA	TCGA-A2-A0ES
25.8817	22.5	BRCA	TCGA-A2-A0ET
39.512	47.52	BRCA	TCGA-A2-A0EW
32.9677	33.26	BRCA	TCGA-A2-A0ST
27.5164	44.29	BRCA	TCGA-A2-A0SU
31.8772	557.78	BRCA	TCGA-A2-A0SV
25.8817	17.89	BRCA	TCGA-A2-A0SW
20.9805	127.58	BRCA	TCGA-A2-A0SX
41.6939	18.49	BRCA	TCGA-A2-A0T0
31.8772	39.93	BRCA	TCGA-A2-A0T1
36.2396	78.27	BRCA	TCGA-A2-A0T3
24.7921	17.52	BRCA	TCGA-A2-A0T4
27.5164	100.68	BRCA	TCGA-A2-A0T5
18.8043	12.65	BRCA	TCGA-A2-A0T6
34.6036	17.83	BRCA	TCGA-A2-A0T7
30.2417	20.39	BRCA	TCGA-A2-A0YC
29.6966	55.82	BRCA	TCGA-A2-A0YD
22.6136	13.39	BRCA	TCGA-A2-A0YE
27.5164	59.68	BRCA	TCGA-A2-A0YF
45.5125	57.46	BRCA	TCGA-A2-A0YG
34.6036	18.71	BRCA	TCGA-A2-A0YH
24.2474	27.11	BRCA	TCGA-A2-A0YI
30.2417	28.87	BRCA	TCGA-A2-A0YJ
35.6942	19.97	BRCA	TCGA-A2-A0YL
31.8772	28.63	BRCA	TCGA-A2-A0YM
31.332	44.79	BRCA	TCGA-A2-A0YT
25.8817	41.95	BRCA	TCGA-A2-A1FV
34.0583	16.85	BRCA	TCGA-A2-A1FW
32.4225	52.8	BRCA	TCGA-A2-A1FX
26.4266	20.34	BRCA	TCGA-A2-A1FZ
34.6036	20.66	BRCA	TCGA-A2-A1G0
20.4363	20.54	BRCA	TCGA-A2-A1G1
22.0692	77.87	BRCA	TCGA-A2-A1G4
41.1484	67.56	BRCA	TCGA-A2-A1G6
23.7028	12.07	BRCA	TCGA-A2-A259
31.8772	83.41	BRCA	TCGA-A2-A25B
24.2474	35.61	BRCA	TCGA-A2-A25C
28.0614	17.25	BRCA	TCGA-A2-A25D
18.2606	92.96	BRCA	TCGA-A2-A25E
26.4266	19.04	BRCA	TCGA-A2-A25F
26.9715	69.32	BRCA	TCGA-A2-A3KC
34.6036	24.19	BRCA	TCGA-A2-A3KD
27.5164	20.57	BRCA	TCGA-A2-A3XS
44.4214	234.41	BRCA	TCGA-A2-A3XT
34.0583	28.62	BRCA	TCGA-A2-A3XU
30.7869	87.15	BRCA	TCGA-A2-A3XW
31.8772	52.34	BRCA	TCGA-A2-A3XX
20.9805	46.63	BRCA	TCGA-A2-A3XY
28.0614	68.07	BRCA	TCGA-A2-A3XZ
32.9677	39.8	BRCA	TCGA-A2-A4RX
30.2417	100.67	BRCA	TCGA-A2-A4RY
23.1582	67.06	BRCA	TCGA-A2-A4S0
34.6036	29.25	BRCA	TCGA-A2-A4S1
35.1489	26.8	BRCA	TCGA-A2-A4S2
22.0692	32.92	BRCA	TCGA-A2-A4S3
42.7849	100.15	BRCA	TCGA-A7-A13D
24.7921	102.07	BRCA	TCGA-A7-A13F
19.3482	75.4	BRCA	TCGA-A7-A13G
33.513	93.67	BRCA	TCGA-A7-A13H
16.0871	106.27	BRCA	TCGA-A7-A26F
24.7921	65.26	BRCA	TCGA-A7-A26G
36.785	64.77	BRCA	TCGA-A7-A26H
30.2417	85.42	BRCA	TCGA-A7-A26I
22.0692	117.72	BRCA	TCGA-A7-A2KD
23.1582	46.3	BRCA	TCGA-A7-A3IY
22.6136	91.48	BRCA	TCGA-A7-A3IZ
37.8758	79.24	BRCA	TCGA-A7-A3J0
40.6029	89.05	BRCA	TCGA-A7-A3J1
26.4266	51.45	BRCA	TCGA-A7-A3RF
45.0127	125.55	HNSCC	TCGA-A7-A425
66.2709	90.91	HNSCC	TCGA-A7-A426
32.2802	29.14	HNSCC	TCGA-A7-A4SA
48.1995	7.84	HNSCC	TCGA-A7-A4SB
51.3871	70.97	HNSCC	TCGA-A7-A4SC
45.0127	107.13	HNSCC	TCGA-A7-A4SD
62.0173	45.78	HNSCC	TCGA-A7-A4SE
52.4498	239.17	HNSCC	TCGA-A7-A4SF
46.0748	151.77	HNSCC	TCGA-A7-A5ZW
39.7041	37.76	HNSCC	TCGA-A7-A5ZX
42.8888	64.64	HNSCC	TCGA-A7-A6VV
64.144	133.42	HNSCC	TCGA-A7-A6VW
25.9304	58.17	HNSCC	TCGA-A7-A6VY
42.3934	21.2	LAML	TCGA-A8-A06R
42.3934	15.42	LAML	TCGA-A8-A075
38.3695	5.23	LAML	TCGA-A8-A09V
35.9559	12.15	LAML	TCGA-AC-A23E
39.1742	15.32	LAML	TCGA-AC-A23G
44.0033	3.39	LAML	TCGA-AC-A23H
59.3043	8.48	LAML	TCGA-AC-A2B8
61.7209	10.67	LAML	TCGA-AC-A2BK
52.0552	9.91	LAML	TCGA-AC-A2BM
35.1516	31.7	LAML	TCGA-AC-A2FB
58.4987	11.19	LAML	TCGA-AC-A2FE
55.2768	22.74	LAML	TCGA-AC-A2FF
44.8083	0.21	LAML	TCGA-AC-A2FG
30.2662	235	LIHC	TCGA-AC-A2FM
22.9959	159.49	LIHC	TCGA-AC-A2FO
30.6489	88.47	LIHC	TCGA-AC-A2QH
22.9959	127.88	LIHC	TCGA-AC-A2QI
29.118	181.17	LIHC	TCGA-AC-A2QJ
24.5262	117.54	LIHC	TCGA-AC-A3BB
27.2046	93.51	LIHC	TCGA-AC-A3EH
26.4393	289.66	LIHC	TCGA-AC-A3OD
23.761	137.09	LIHC	TCGA-AC-A3QP
23.761	137.09	LIHC	TCGA-AC-A3TM
25.674	114.85	LIHC	TCGA-AC-A3TN
24.9087	172.92	LIHC	TCGA-AC-A3W7
22.6134	95.79	LIHC	TCGA-AC-A3YI
24.1436	147.54	LIHC	TCGA-AC-A3YJ
31.4144	127.14	LIHC	TCGA-AC-A4ZE
27.2046	97.78	LIHC	TCGA-AC-A5EH
27.2046	191.91	LIHC	TCGA-AC-A5EI
25.2914	75.91	LIHC	TCGA-AC-A5XU
27.5872	107.68	LIHC	TCGA-AC-A62V
17.2605	40.76	LIHC	TCGA-AC-A62X
27.5872	65.53	LIHC	TCGA-AC-A62Y
20.3187	20.67	LIHC	TCGA-AC-A6IV
27.2046	73.49	LIHC	TCGA-AC-A6IX
23.3785	162.69	LIHC	TCGA-AC-A6NO
22.9959	126.58	LIHC	TCGA-AC-A7VB
25.674	107.08	LIHC	TCGA-AC-A7VC
21.466	176.63	LIHC	TCGA-AC-A8OQ
30.2662	191.99	LIHC	TCGA-AC-A8OR
25.674	89.87	LIHC	TCGA-AC-A8OS
29.5007	124.21	LIHC	TCGA-AN-A0AT
27.9699	180.97	LIHC	TCGA-AN-A0XO
24.9087	146.91	LIHC	TCGA-AN-A0XP
25.2914	135.58	LIHC	TCGA-AN-A0XR
24.1436	183.34	LIHC	TCGA-AN-A0XS
25.674	181.89	LIHC	TCGA-AN-A0XT
25.674	180.35	LIHC	TCGA-AN-A0XU
24.1436	105.35	LIHC	TCGA-AN-A0XV
28.3526	42.34	LIHC	TCGA-AN-A0XW
28.3526	115.97	LIHC	TCGA-AO-A03V
26.4393	106.85	LIHC	TCGA-AO-A0J8
27.9699	207.07	LIHC	TCGA-AO-A0JG
30.6489	81.54	LIHC	TCGA-AO-A124
27.9699	123.1	LIHC	TCGA-AO-A12A
17.6427	101.05	LIHC	TCGA-AO-A12D
24.9087	98	LIHC	TCGA-AO-A12F
24.9087	258.38	LIHC	TCGA-AO-A12H
26.8219	366.73	LIHC	TCGA-AO-A1KO
27.9699	57.61	LIHC	TCGA-AO-A1KP
22.2309	85.45	LIHC	TCGA-AO-A1KR
25.674	80.83	LIHC	TCGA-AO-A1KS
22.2309	98.85	LIHC	TCGA-AO-A1KT
26.4393	189.49	LIHC	TCGA-AQ-A04H
21.466	72.13	LIHC	TCGA-AQ-A0Y5
21.8484	53.29	LIHC	TCGA-AQ-A1H2
15.3505	32.06	LIHC	TCGA-AQ-A1H3
27.9699	150.29	LIHC	TCGA-AQ-A54N
21.8484	76.85	LIHC	TCGA-AQ-A54O
22.9959	58.24	LIHC	TCGA-AQ-A7U7
24.9087	170.18	LIHC	TCGA-AR-A0TP
18.7894	40.59	LIHC	TCGA-AR-A0TQ
20.3187	35.44	LIHC	TCGA-AR-A0TR
25.2914	115.06	LIHC	TCGA-AR-A0TS
15.7324	49.73	LIHC	TCGA-AR-A0TT
25.2914	64.24	LIHC	TCGA-AR-A0TV
22.2309	136.37	LIHC	TCGA-AR-A0TW
22.2309	114.61	LIHC	TCGA-AR-A0TZ
19.1716	108.74	LIHC	TCGA-AR-A0U0
25.2914	137.26	LIHC	TCGA-AR-A0U1
25.2914	106.87	LIHC	TCGA-AR-A0U2
22.6134	104.2	LIHC	TCGA-AR-A0U3
24.1436	162.25	LIHC	TCGA-AR-A1AH
23.761	163.03	LIHC	TCGA-AR-A1AI
26.0566	129.05	LIHC	TCGA-AR-A1AJ
21.466	183.44	LIHC	TCGA-AR-A1AK
17.2605	122.42	LIHC	TCGA-AR-A1AL
21.466	232.25	LIHC	TCGA-AR-A1AM
21.466	232.25	LIHC	TCGA-AR-A1AN
23.761	148.2	LIHC	TCGA-AR-A1AO
23.761	148.2	LIHC	TCGA-AR-A1AP
27.2046	98.57	LIHC	TCGA-AR-A1AQ
27.2046	98.57	LIHC	TCGA-AR-A1AR
29.118	171.47	LIHC	TCGA-AR-A1AS
29.118	171.47	LIHC	TCGA-AR-A1AT
25.2914	85.55	LIHC	TCGA-AR-A1AU
26.4393	206.41	LIHC	TCGA-AR-A1AV
26.4393	125.51	LIHC	TCGA-AR-A1AW
26.4393	125.51	LIHC	TCGA-AR-A1AX
17.6427	83.23	LIHC	TCGA-AR-A1AY
17.6427	83.23	LIHC	TCGA-AR-A24K
24.1436	99.66	LIHC	TCGA-AR-A24L
24.1436	99.66	LIHC	TCGA-AR-A24M
18.0249	59.11	LIHC	TCGA-AR-A24N
18.0249	59.11	LIHC	TCGA-AR-A24O
23.3785	158.43	LIHC	TCGA-AR-A24P
24.1436	117.84	LIHC	TCGA-AR-A24R
24.1436	68.32	LIHC	TCGA-AR-A24S
28.3526	199.4	LIHC	TCGA-AR-A24T
28.3526	199.4	LIHC	TCGA-AR-A24U
22.2309	54.39	LIHC	TCGA-AR-A24V
22.2309	54.39	LIHC	TCGA-AR-A24W
31.0317	185.97	LIHC	TCGA-AR-A24X
27.9699	139.97	LIHC	TCGA-AR-A24Z
28.3526	219.76	LIHC	TCGA-AR-A252
28.3526	219.76	LIHC	TCGA-AR-A254
23.3785	64.04	LIHC	TCGA-AR-A255
29.8835	121.22	LIHC	TCGA-AR-A2LH
29.8835	121.22	LIHC	TCGA-AR-A2LJ
22.2309	63.14	LIHC	TCGA-AR-A2LK
22.2309	63.14	LIHC	TCGA-AR-A2LL
27.9699	287.54	LIHC	TCGA-AR-A2LM
23.3785	109	LIHC	TCGA-AR-A2LN
20.3187	76.9	LIHC	TCGA-AR-A2LO
20.3187	76.9	LIHC	TCGA-AR-A2LQ
24.5262	123.28	LIHC	TCGA-AR-A2LR
24.5262	123.28	LIHC	TCGA-AR-A5QM
29.5007	59.85	LIHC	TCGA-AR-A5QN
14.5868	61.2	LIHC	TCGA-AR-A5QP
14.5868	61.2	LIHC	TCGA-AR-A5QQ
24.1436	316.11	LIHC	TCGA-B6-A0I1
27.9699	75.94	LIHC	TCGA-B6-A0I6
27.9699	75.94	LIHC	TCGA-B6-A0IH
26.4393	66.99	LIHC	TCGA-B6-A0RH
26.4393	66.99	LIHC	TCGA-B6-A0RL
29.8835	229.16	LIHC	TCGA-B6-A0RM
29.8835	229.16	LIHC	TCGA-B6-A0RN
21.8484	91.86	LIHC	TCGA-B6-A0RO
26.8219	98.42	LIHC	TCGA-B6-A0RP
24.5262	129.21	LIHC	TCGA-B6-A0RQ
29.5007	176.19	LIHC	TCGA-B6-A0RT
26.4393	166.14	LIHC	TCGA-B6-A0RU
23.761	44.36	LIHC	TCGA-B6-A0RV
24.9087	115.59	LIHC	TCGA-B6-A0WS
24.9087	115.59	LIHC	TCGA-B6-A0WT
28.3526	135.83	LIHC	TCGA-B6-A0WV
28.3526	135.83	LIHC	TCGA-B6-A0WW
29.118	162.63	LIHC	TCGA-B6-A0WX
29.118	162.63	LIHC	TCGA-B6-A0WY
28.7353	102.07	LIHC	TCGA-B6-A0WZ
28.7353	102.07	LIHC	TCGA-B6-A0X0
25.674	24.96	LIHC	TCGA-B6-A0X1
25.674	24.96	LIHC	TCGA-B6-A0X4
28.3526	200.45	LIHC	TCGA-B6-A0X5
28.3526	200.45	LIHC	TCGA-B6-A1KC
21.466	88.78	LIHC	TCGA-B6-A1KF
21.466	88.78	LIHC	TCGA-B6-A1KI
24.1436	146.35	LIHC	TCGA-B6-A1KN
24.1436	146.35	LIHC	TCGA-B6-A2IU
28.3526	110.19	LIHC	TCGA-B6-A3ZX
31.0317	89.86	LIHC	TCGA-B6-A401
31.0317	89.86	LIHC	TCGA-B6-A402
29.8835	107.92	LIHC	TCGA-B6-A408
32.18	125.13	LIHC	TCGA-B6-A409
27.5872	84.26	LIHC	TCGA-B6-A40B
34.0939	206.46	LIHC	TCGA-B6-A40C
34.0939	206.46	LIHC	TCGA-BH-A0AU
12.2978	28.1	LIHC	TCGA-BH-A0AV
32.5627	63.99	LIHC	TCGA-BH-A0AZ
32.5627	63.99	LIHC	TCGA-BH-A0B0
23.3785	53.35	LIHC	TCGA-BH-A0B5
26.0566	159.54	LIHC	TCGA-BH-A0B7
19.554	142.76	LIHC	TCGA-BH-A0BC
19.554	142.76	LIHC	TCGA-BH-A0BF
32.9455	159.88	LIHC	TCGA-BH-A0BG
18.7894	130.83	LIHC	TCGA-BH-A0BL
27.2046	158.14	LIHC	TCGA-BH-A0BO
27.2046	158.14	LIHC	TCGA-BH-A0BQ
25.674	118.88	LIHC	TCGA-BH-A0BS
25.674	118.88	LIHC	TCGA-BH-A0BT
26.0566	168.56	LIHC	TCGA-BH-A0BW
26.8219	116.19	LIHC	TCGA-BH-A0C1
29.118	59.36	LIHC	TCGA-BH-A0C3
22.2309	136.29	LIHC	TCGA-BH-A0C7
22.2309	136.29	LIHC	TCGA-BH-A0DD
24.9087	81.06	LIHC	TCGA-BH-A0DE
26.4393	89.43	LIHC	TCGA-BH-A0DH
26.4393	89.43	LIHC	TCGA-BH-A0DI
29.8835	81.11	LIHC	TCGA-BH-A0DO
29.8835	81.11	LIHC	TCGA-BH-A0DQ
28.7353	116.23	LIHC	TCGA-BH-A0DT
28.7353	116.23	LIHC	TCGA-BH-A0DV
25.674	69.93	LIHC	TCGA-BH-A0DX
25.674	69.93	LIHC	TCGA-BH-A0E9
26.4393	193.13	LIHC	TCGA-BH-A0EA
26.4393	193.13	LIHC	TCGA-BH-A0EI
21.8484	134.04	LIHC	TCGA-BH-A0H3
21.8484	134.04	LIHC	TCGA-BH-A0H5
28.3526	117.48	LIHC	TCGA-BH-A0HI
28.3526	117.48	LIHC	TCGA-BH-A0HN
31.7972	80.8	LIHC	TCGA-BH-A0RX
31.7972	80.8	LIHC	TCGA-BH-A0W3
26.0566	94.48	LIHC	TCGA-BH-A0W4
22.2309	238.92	LIHC	TCGA-BH-A0W5
22.2309	238.92	LIHC	TCGA-BH-A0WA
16.1143	53.78	LIHC	TCGA-BH-A18F
16.1143	53.78	LIHC	TCGA-BH-A18G
18.7894	97.51	LIHC	TCGA-BH-A18H
11.9167	63.54	LIHC	TCGA-BH-A18I
11.9167	63.54	LIHC	TCGA-BH-A18J
19.1716	66.73	LIHC	TCGA-BH-A18K
19.1716	66.73	LIHC	TCGA-BH-A18L
31.0317	75.07	LIHC	TCGA-BH-A18M
17.6427	75.75	LIHC	TCGA-BH-A18N
25.674	80.98	LIHC	TCGA-BH-A18Q
25.674	80.98	LIHC	TCGA-BH-A18R
27.9699	121.88	LIHC	TCGA-BH-A18S
27.9699	192.03	LIHC	TCGA-BH-A18T
22.6134	134.02	LIHC	TCGA-BH-A1EN
23.761	107.48	LIHC	TCGA-BH-A1EO
24.5262	137.61	LIHC	TCGA-BH-A1ES
24.5262	137.61	LIHC	TCGA-BH-A1ET
31.7972	35.48	LIHC	TCGA-BH-A1EU
31.7972	35.48	LIHC	TCGA-BH-A1EV
31.0317	183.9	LIHC	TCGA-BH-A1EW
30.6489	164.42	LIHC	TCGA-BH-A1EX
22.2309	164.91	LIHC	TCGA-BH-A1EY
27.5872	152.24	LIHC	TCGA-BH-A1F0
21.8484	141.99	LIHC	TCGA-BH-A1F2
27.5872	444.33	LIHC	TCGA-BH-A1F5
27.2046	82.14	LIHC	TCGA-BH-A1F6
28.7353	104.05	LIHC	TCGA-BH-A1FC
27.9699	88.57	LIHC	TCGA-BH-A1FE
24.1436	133.35	LIHC	TCGA-BH-A1FG
27.2046	107.35	LIHC	TCGA-BH-A1FH
29.5007	103.39	LIHC	TCGA-BH-A1FJ
27.2046	51.31	LIHC	TCGA-BH-A1FL
27.2046	90.57	LIHC	TCGA-BH-A1FM
29.5007	126.26	LIHC	TCGA-BH-A1FR
24.5262	88.27	LIHC	TCGA-BH-A1FU
29.8835	59.49	LIHC	TCGA-BH-A201
29.8835	167.01	LIHC	TCGA-BH-A202
24.5262	97.3	LIHC	TCGA-BH-A203
26.0566	83.47	LIHC	TCGA-BH-A204
27.5872	209.54	LIHC	TCGA-BH-A208
28.3526	111.3	LIHC	TCGA-BH-A209
19.1716	59.09	LIHC	TCGA-BH-A28O
22.2309	87.31	LIHC	TCGA-BH-A28Q
27.2046	190.94	LIHC	TCGA-BH-A2L8
20.7011	34.58	LIHC	TCGA-BH-A42T
30.6489	325.97	LIHC	TCGA-BH-A42U
23.761	54.08	LIHC	TCGA-BH-A42V
22.2309	152.58	LIHC	TCGA-BH-A5IZ
27.9699	136.77	LIHC	TCGA-BH-A5J0
25.2914	49.98	LIHC	TCGA-BH-A6R8
31.0317	94.02	LIHC	TCGA-BH-A6R9
28.3526	75.42	LIHC	TCGA-BH-A8FY
27.9699	93.99	LIHC	TCGA-BH-A8FZ
27.9699	229.67	LIHC	TCGA-BH-A8G0
27.5872	119.55	LIHC	TCGA-BH-AB28
29.118	48.29	LIHC	TCGA-C8-A12L
19.9363	142.41	LIHC	TCGA-C8-A12M
31.7972	7.11	LIHC	TCGA-C8-A12N
24.5262	139.67	LIHC	TCGA-C8-A12O
29.118	213.91	LIHC	TCGA-C8-A12Q
26.4393	110.6	LIHC	TCGA-C8-A12T
23.761	78.16	LIHC	TCGA-C8-A12U
26.0566	140.91	LIHC	TCGA-C8-A12V
21.0835	47.71	LIHC	TCGA-C8-A12W
26.0566	126.97	LIHC	TCGA-C8-A12X
27.9699	89.13	LIHC	TCGA-C8-A12Y
26.8219	135.56	LIHC	TCGA-C8-A12Z
21.0835	91.57	LIHC	TCGA-C8-A130
26.8219	150.31	LIHC	TCGA-C8-A131
26.0566	92.62	LIHC	TCGA-C8-A132
28.7353	156.72	LIHC	TCGA-C8-A133
22.9959	65.59	LIHC	TCGA-C8-A134
26.8219	212.7	LIHC	TCGA-C8-A135
23.761	107.15	LIHC	TCGA-C8-A137
14.2051	77.45	LIHC	TCGA-C8-A138
24.1436	94.29	LIHC	TCGA-C8-A1HE
27.9699	110.33	LIHC	TCGA-C8-A1HF
30.2662	79.78	LIHC	TCGA-C8-A1HG
29.118	188.65	LIHC	TCGA-C8-A1HI
26.4393	57.05	LIHC	TCGA-C8-A1HJ
29.5007	174.05	LIHC	TCGA-C8-A1HK
25.2914	120.04	LIHC	TCGA-C8-A1HL
28.3526	102.67	LIHC	TCGA-C8-A1HN
18.7894	123.17	LIHC	TCGA-C8-A1HO
23.761	208.01	LIHC	TCGA-C8-A26V
31.0317	231.39	LIHC	TCGA-C8-A26W
27.5872	175.64	LIHC	TCGA-C8-A26X
26.8219	149.3	LIHC	TCGA-C8-A26Z
25.674	125.75	LIHC	TCGA-C8-A273
26.0566	108.36	LIHC	TCGA-C8-A278
21.466	70.62	LIHC	TCGA-C8-A27A
23.761	122.45	LIHC	TCGA-C8-A3M8
21.466	134.02	LIHC	TCGA-C8-A8HR
31.7972	148.53	LIHC	TCGA-C8-A9FZ
23.761	165.64	LIHC	TCGA-D8-A13Y
24.1436	151.98	LIHC	TCGA-D8-A13Z
28.7353	182.08	LIHC	TCGA-D8-A140
24.9087	188.98	LIHC	TCGA-D8-A141
27.5872	85.23	LIHC	TCGA-D8-A142
29.5007	109.56	LIHC	TCGA-D8-A143
25.2914	119.78	LIHC	TCGA-D8-A145
26.8219	196.03	LIHC	TCGA-D8-A146
18.4071	70.15	LIHC	TCGA-D8-A1JB
29.8835	108.39	LIHC	TCGA-D8-A1JC
19.9363	56.28	LIHC	TCGA-D8-A1JD
27.9699	123.02	LIHC	TCGA-D8-A1JE
27.5872	161.38	LIHC	TCGA-D8-A1JF
20.3187	23.87	LIHC	TCGA-D8-A1JH
18.0249	66.41	LIHC	TCGA-D8-A1JI
18.7894	73.03	LIHC	TCGA-D8-A1JJ
28.7353	196.27	LIHC	TCGA-D8-A1JM
28.7353	78.2	LIHC	TCGA-D8-A1JP
27.5872	70.42	LIHC	TCGA-D8-A1JS
28.3526	92.82	LIHC	TCGA-D8-A1JT
28.3526	94.98	LIHC	TCGA-D8-A1JU
30.6489	167.87	LIHC	TCGA-D8-A1X5
18.0249	63.46	LIHC	TCGA-D8-A1X6
27.5872	117.19	LIHC	TCGA-D8-A1X7
29.5007	182.46	LIHC	TCGA-D8-A1X8
18.4745	46.18	PAAD	TCGA-D8-A1X9
21.1016	81.41	PAAD	TCGA-D8-A1XA
28.2365	120.7	PAAD	TCGA-D8-A1XB
22.6033	27.01	PAAD	TCGA-D8-A1XC
20.3509	27.61	PAAD	TCGA-D8-A1XF
15.8489	120.5	PAAD	TCGA-D8-A1XG
23.7297	181.71	PAAD	TCGA-D8-A1XJ
22.9787	40.98	PAAD	TCGA-D8-A1XL
17.7241	89.9	PAAD	TCGA-D8-A1XM
18.4745	177.09	PAAD	TCGA-D8-A1XO
18.4745	177.09	PAAD	TCGA-D8-A1XR
27.8609	39.17	PAAD	TCGA-D8-A1XS
27.8609	39.17	PAAD	TCGA-D8-A1XT
12.8515	21.56	PAAD	TCGA-D8-A1XU
12.8515	21.56	PAAD	TCGA-D8-A1XV
21.477	44.86	PAAD	TCGA-D8-A1XW
21.477	44.86	PAAD	TCGA-D8-A1XY
22.6033	75.53	PAAD	TCGA-D8-A1XZ
22.6033	75.53	PAAD	TCGA-D8-A1Y0
25.9829	40.1	PAAD	TCGA-D8-A1Y2
25.9829	40.1	PAAD	TCGA-D8-A1Y3
25.9829	47.4	PAAD	TCGA-D8-A27E
25.9829	47.4	PAAD	TCGA-D8-A27F
22.9787	40.86	PAAD	TCGA-D8-A27G
22.9787	40.86	PAAD	TCGA-D8-A27I
19.2249	85.53	PAAD	TCGA-D8-A27K
19.2249	85.53	PAAD	TCGA-D8-A27L
29.3635	90.87	PAAD	TCGA-D8-A27M
29.3635	90.87	PAAD	TCGA-D8-A27N
24.4807	30.81	PAAD	TCGA-D8-A27P
24.4807	30.81	PAAD	TCGA-D8-A27R
24.8563	22.99	PAAD	TCGA-D8-A27T
24.8563	22.99	PAAD	TCGA-D8-A27W
27.4853	46.52	PAAD	TCGA-D8-A3Z5
27.4853	46.52	PAAD	TCGA-D8-A3Z6
27.1097	98.52	PAAD	TCGA-D8-A4Z1
27.1097	98.52	PAAD	TCGA-D8-A73W
22.9787	38.46	PAAD	TCGA-D8-A73X
22.9787	38.46	PAAD	TCGA-E2-A10A
25.6074	68.41	PAAD	TCGA-E2-A14N
25.6074	68.41	PAAD	TCGA-E2-A14O
21.1016	66.24	PAAD	TCGA-E2-A14P
21.1016	66.24	PAAD	TCGA-E2-A14Q
20.3509	53.69	PAAD	TCGA-E2-A14R
20.3509	53.69	PAAD	TCGA-E2-A14S
21.8524	37.42	PAAD	TCGA-E2-A14T
21.8524	37.42	PAAD	TCGA-E2-A14U
24.1052	64.41	PAAD	TCGA-E2-A14V
24.1052	64.41	PAAD	TCGA-E2-A14W
28.6122	101.53	PAAD	TCGA-E2-A14X
28.6122	101.53	PAAD	TCGA-E2-A14Y
28.6122	59.79	PAAD	TCGA-E2-A14Z
27.1097	32.45	PAAD	TCGA-E2-A150
33.1203	50.22	PAAD	TCGA-E2-A153
33.1203	50.22	PAAD	TCGA-E2-A154
29.3635	52.89	PAAD	TCGA-E2-A155
29.3635	52.89	PAAD	TCGA-E2-A156
30.1148	57.44	PAAD	TCGA-E2-A15A
30.1148	57.44	PAAD	TCGA-E2-A15C
26.3585	69.47	PAAD	TCGA-E2-A15D
26.3585	69.47	PAAD	TCGA-E2-A15E
33.8717	43.58	PAAD	TCGA-E2-A15G
33.8717	43.58	PAAD	TCGA-E2-A15H
22.2278	47.37	PAAD	TCGA-E2-A15I
22.2278	47.37	PAAD	TCGA-E2-A15J
26.3585	47.24	PAAD	TCGA-E2-A15K
26.3585	47.24	PAAD	TCGA-E2-A15L
30.1148	62.54	PAAD	TCGA-E2-A15M
30.1148	62.54	PAAD	TCGA-E2-A15O
26.7341	97.87	PAAD	TCGA-E2-A15P
26.7341	97.87	PAAD	TCGA-E2-A15R
26.3585	94.2	PAAD	TCGA-E2-A15S
26.3585	94.2	PAAD	TCGA-E2-A15T
30.4904	115.59	PAAD	TCGA-E2-A1AZ
30.4904	115.59	PAAD	TCGA-E2-A1B0
23.3542	47.64	PAAD	TCGA-E2-A1B1
23.3542	47.64	PAAD	TCGA-E2-A1B4
26.3585	32.18	PAAD	TCGA-E2-A1B5
26.3585	32.18	PAAD	TCGA-E2-A1B6
28.6122	81.05	PAAD	TCGA-E2-A1BC
28.6122	81.05	PAAD	TCGA-E2-A1BD
25.6074	36.97	PAAD	TCGA-E2-A1IE
25.6074	36.97	PAAD	TCGA-E2-A1IF
28.2365	45.82	PAAD	TCGA-E2-A1IG
28.2365	45.82	PAAD	TCGA-E2-A1IH
19.6002	19.51	PAAD	TCGA-E2-A1II
19.6002	19.51	PAAD	TCGA-E2-A1IJ
22.9787	108.88	PAAD	TCGA-E2-A1IK
22.9787	108.88	PAAD	TCGA-E2-A1IL
31.2418	63.77	PAAD	TCGA-E2-A1IO
31.2418	63.77	PAAD	TCGA-E2-A1IU
26.3585	112.89	PAAD	TCGA-E2-A1L6
26.3585	112.89	PAAD	TCGA-E2-A1L7
21.477	46.69	PAAD	TCGA-E2-A1L8
24.1052	26.49	PAAD	TCGA-E2-A1L9
24.1052	26.49	PAAD	TCGA-E2-A1LA
23.7297	65.68	PAAD	TCGA-E2-A1LB
31.2418	58.57	PAAD	TCGA-E2-A1LE
31.2418	58.57	PAAD	TCGA-E2-A1LI
21.8524	47.47	PAAD	TCGA-E2-A1LK
21.8524	47.47	PAAD	TCGA-E2-A1LL
26.3585	44.03	PAAD	TCGA-E2-A1LS
30.8661	39.3	PAAD	TCGA-E2-A2P5
30.8661	39.3	PAAD	TCGA-E2-A3DX
29.7391	185.38	PAAD	TCGA-E2-A56Z
29.7391	185.38	PAAD	TCGA-E2-A570
13.975	32.62	PAAD	TCGA-E2-A572
28.9878	46.55	PAAD	TCGA-E2-A573
28.9878	46.55	PAAD	TCGA-E2-A574
27.1097	34.32	PAAD	TCGA-E2-A576
27.1097	34.32	PAAD	TCGA-E2-A9RU
25.6074	51.55	PAAD	TCGA-E9-A1N3
18.4745	121.22	PAAD	TCGA-E9-A1N4
18.4745	121.22	PAAD	TCGA-E9-A1N5
22.9787	32.81	PAAD	TCGA-E9-A1N8
22.9787	32.81	PAAD	TCGA-E9-A1N9
28.2365	109.78	PAAD	TCGA-E9-A1NA
28.2365	109.78	PAAD	TCGA-E9-A1ND
28.2365	70.07	PAAD	TCGA-E9-A1NE
28.2365	70.07	PAAD	TCGA-E9-A1NF
25.6074	26.86	PAAD	TCGA-E9-A1NG
28.9878	45.73	PAAD	TCGA-E9-A1NH
28.9878	45.73	PAAD	TCGA-E9-A1QZ
29.3635	95.05	PAAD	TCGA-E9-A1R0
29.3635	95.05	PAAD	TCGA-E9-A1R2
25.2318	59.28	PAAD	TCGA-E9-A1R3
25.2318	59.28	PAAD	TCGA-E9-A1R5
21.1016	43.2	PAAD	TCGA-E9-A1R6
21.1016	43.2	PAAD	TCGA-E9-A1R7
27.8609	193.44	PAAD	TCGA-E9-A1RA
27.8609	193.44	PAAD	TCGA-E9-A1RB
27.1097	33.57	PAAD	TCGA-E9-A1RC
27.1097	33.57	PAAD	TCGA-E9-A1RD
32.3689	64.3	PAAD	TCGA-E9-A1RE
32.3689	64.3	PAAD	TCGA-E9-A1RG
24.1052	131.87	PAAD	TCGA-E9-A1RH
24.1052	131.87	PAAD	TCGA-E9-A1RI
25.6074	115.98	PAAD	TCGA-E9-A227
22.2278	28.35	PAAD	TCGA-E9-A228
23.7297	28.52	PAAD	TCGA-E9-A229
24.4807	30.05	PAAD	TCGA-E9-A22A
28.6122	126.86	PAAD	TCGA-E9-A22B
29.7391	55.3	PAAD	TCGA-E9-A22D
20.7262	56.39	PAAD	TCGA-E9-A22G
31.2418	47.2	PAAD	TCGA-E9-A22H
25.9829	31.03	PAAD	TCGA-E9-A243
22.9787	40.18	PAAD	TCGA-E9-A244
25.9829	23.49	PAAD	TCGA-E9-A245
25.9829	40.8	PAAD	TCGA-E9-A248
28.9878	34.29	PAAD	TCGA-E9-A249
20.7262	49.83	PAAD	TCGA-E9-A24A
28.2365	36	PAAD	TCGA-E9-A295
28.6122	77.23	PAAD	TCGA-E9-A2JS
26.3585	57.11	PAAD	TCGA-E9-A2JT
23.3542	19.58	PAAD	TCGA-E9-A3HO
23.7297	26.8	PAAD	TCGA-E9-A3Q9
19.9755	26.64	PAAD	TCGA-E9-A3QA
25.6074	42.19	PAAD	TCGA-E9-A3X8
19.6002	41.52	PAAD	TCGA-E9-A54X
21.8524	99.74	PAAD	TCGA-E9-A54Y
30.8661	67.2	PAAD	TCGA-E9-A5FK
24.4807	53.22	PAAD	TCGA-E9-A5FL
26.3585	49.57	PAAD	TCGA-E9-A5UO
23.7297	29.53	PAAD	TCGA-E9-A5UP
28.6122	139.38	PAAD	TCGA-E9-A6HE
24.4807	37.1	PAAD	TCGA-EW-A1IW
15.8489	47.96	PAAD	TCGA-EW-A1IX
20.3509	47.64	PAAD	TCGA-EW-A1IY
27.8609	51.72	PAAD	TCGA-EW-A1J1
27.8609	36.56	PAAD	TCGA-EW-A1J2
23.7297	39.36	PAAD	TCGA-EW-A1J3
18.4745	34.85	PAAD	TCGA-EW-A1J6
24.1052	51.43	PAAD	TCGA-EW-A1OV
24.1052	51.43	PAAD	TCGA-EW-A1OX
29.7391	43.85	PAAD	TCGA-EW-A1OY
29.7391	43.85	PAAD	TCGA-EW-A1OZ
18.8497	76.63	PAAD	TCGA-EW-A1P0
22.6033	65.28	PAAD	TCGA-EW-A1P1
22.6033	65.28	PAAD	TCGA-EW-A1P3
25.6074	99.11	PAAD	TCGA-EW-A1P4
25.6074	99.11	PAAD	TCGA-EW-A1P5
28.9878	46.49	PAAD	TCGA-EW-A1P6
17.349	92.64	PAAD	TCGA-EW-A1P7
17.349	92.64	PAAD	TCGA-EW-A1P8
28.9878	43.82	PAAD	TCGA-EW-A1PA
28.9878	43.82	PAAD	TCGA-EW-A1PC
18.8497	42.04	PAAD	TCGA-EW-A1PD
18.8497	42.04	PAAD	TCGA-EW-A1PE
24.4807	43.54	PAAD	TCGA-EW-A1PG
24.4807	43.54	PAAD	TCGA-EW-A1PH
25.2318	57.28	PAAD	TCGA-EW-A2FS
27.8609	110.02	PAAD	TCGA-EW-A2FV
27.8609	110.02	PAAD	TCGA-EW-A2FW
15.0992	42	PAAD	TCGA-EW-A423
21.8524	55.8	PAAD	TCGA-EW-A6S9
22.6033	42.97	PAAD	TCGA-EW-A6SA
22.6033	42.97	PAAD	TCGA-EW-A6SB
21.8524	29	PAAD	TCGA-EW-A6SC
21.8524	29	PAAD	TCGA-EW-A6SD
28.9878	29.39	PAAD	TCGA-GI-A2C8
28.9878	29.39	PAAD	TCGA-GM-A2D9
19.2249	49.43	PAAD	TCGA-GM-A2DA
19.2249	49.43	PAAD	TCGA-GM-A2DB
21.1016	59	PAAD	TCGA-GM-A2DC
22.6033	62.02	PAAD	TCGA-GM-A2DD
22.6033	62.02	PAAD	TCGA-GM-A2DF
25.2318	58.43	PAAD	TCGA-GM-A2DI
21.8524	194.65	PAAD	TCGA-GM-A2DK
18.8497	153.35	PAAD	TCGA-GM-A2DL
24.1052	43.93	PAAD	TCGA-GM-A2DM
27.8609	53.97	PAAD	TCGA-GM-A2DN
27.8609	48.96	PAAD	TCGA-GM-A3NW
31.6175	68.74	PAAD	TCGA-GM-A3NY
25.9829	37.56	PAAD	TCGA-GM-A3XG
30.4904	72.22	PAAD	TCGA-GM-A3XL
18.0993	32.19	PAAD	TCGA-GM-A3XN
25.9829	75.43	PAAD	TCGA-GM-A4E0
29.7391	45.68	PAAD	TCGA-GM-A5PV
21.477	51.14	PAAD	TCGA-GM-A5PX
22.6033	58.57	PAAD	TCGA-HN-A2NL
25.6074	49.32	PAAD	TCGA-HN-A2OB
24.8563	72.99	PAAD	TCGA-JL-A3YW
27.8609	39.12	PAAD	TCGA-JL-A3YX
19.9755	60.25	PAAD	TCGA-LD-A66U
24.1052	50.42	PAAD	TCGA-LD-A7W5
29.3635	77.54	PAAD	TCGA-LD-A7W6
29.7391	58.99	PAAD	TCGA-LD-A9QF
30.4904	61.73	PAAD	TCGA-LL-A440
24.1052	39.75	PAAD	TCGA-LL-A441
25.2318	33.11	PAAD	TCGA-LL-A50Y
25.9829	52.07	PAAD	TCGA-LL-A5YL
25.2318	83.86	PAAD	TCGA-LL-A5YM
25.9829	38.49	PAAD	TCGA-LL-A5YN
30.1148	107.3	PAAD	TCGA-LL-A5YO
19.2249	38.28	PAAD	TCGA-LL-A5YP
24.4807	56.84	PAAD	TCGA-LL-A6FP
28.6122	70.39	PAAD	TCGA-LL-A6FR
23.7297	557.89	PAAD	TCGA-LL-A73Y
16.9739	143.83	PAAD	TCGA-LL-A73Z
21.1016	33.86	PAAD	TCGA-LL-A740
25.9829	97.22	PAAD	TCGA-LL-A7SZ
26.3585	76.6	PAAD	TCGA-LL-A7T0
15.474	37.94	PAAD	TCGA-LL-A9Q3
22.2278	48.67	PAAD	TCGA-LQ-A4E4
25.2318	47.15	PAAD	TCGA-MS-A51U
23.7297	44.91	PAAD	TCGA-OK-A5Q2
27.8609	50.59	PAAD	TCGA-OL-A5D6
21.1016	70.29	PAAD	TCGA-OL-A5D7
25.9829	38.01	PAAD	TCGA-OL-A5D8
20.7262	22.48	PAAD	TCGA-OL-A5DA
22.6033	161.47	PAAD	TCGA-OL-A5RU
29.3635	43.96	PAAD	TCGA-OL-A5RV
31.2418	124.97	PAAD	TCGA-OL-A5RX
21.477	50.24	PAAD	TCGA-OL-A5RY
19.6002	329.88	PAAD	TCGA-OL-A5RZ
22.2278	156.09	PAAD	TCGA-OL-A5S0
24.8563	99.13	PAAD	TCGA-OL-A66I
26.3585	56.31	PAAD	TCGA-OL-A66J
26.3585	51.72	PAAD	TCGA-OL-A66K
15.0992	30.58	PAAD	TCGA-OL-A66L
24.1052	39.56	PAAD	TCGA-OL-A66N
25.9829	61.28	PAAD	TCGA-OL-A66O
19.9755	43.88	PAAD	TCGA-OL-A66P
17.7241	72.27	PAAD	TCGA-OL-A6VO
17.349	35.33	PAAD	TCGA-OL-A6VQ
25.2318	58.55	PAAD	TCGA-OL-A6VR
24.1052	39.47	PAAD	TCGA-OL-A97C
23.3542	45.32	PAAD	TCGA-PE-A5DC
27.4853	50.48	PAAD	TCGA-PE-A5DD
31.2418	10.42	PAAD	TCGA-PE-A5DE
24.8563	38.45	PAAD	TCGA-PL-A8LV
16.2239	99.42	PAAD	TCGA-PL-A8LX
25.2318	79.59	PAAD	TCGA-PL-A8LY
15.8489	50.35	PAAD	TCGA-PL-A8LZ
31.9932	39.64	PAAD	TCGA-S3-A6ZF
22.9787	76.88	PAAD	TCGA-S3-A6ZG
27.4853	50.75	PAAD	TCGA-S3-A6ZH
24.8563	49.07	PAAD	TCGA-S3-AA0Z
26.3585	40.69	PAAD	TCGA-S3-AA11
27.4853	149.72	PAAD	TCGA-S3-AA12
29.3635	2.83	PAAD	TCGA-S3-AA14
18.8497	48.71	PAAD	TCGA-S3-AA15
18.0993	42.73	PAAD	TCGA-S3-AA17
29.7391	77.9	PAAD	TCGA-UL-AAZ6
14.3496	32.76	PAAD	TCGA-V7-A7HQ
32.3689	86.22	PAAD	TCGA-W8-A86G
23.3542	47.41	PAAD	TCGA-WT-AB41
32.7446	134.11	PAAD	TCGA-WT-AB44
16.2239	97.69	PAAD	TCGA-XX-A899
18.0993	56.25	PAAD	TCGA-Z7-A8R5
22.2278	40.86	PAAD	TCGA-Z7-A8R6
25.2318	48.62	PAAD	TCGA-3L-AA1B
29.7391	42.18	PAAD	TCGA-4N-A93T
31.6175	51.73	PAAD	TCGA-5M-AAT4
30.8661	76.32	PAAD	TCGA-5M-AAT6
27.4853	50.82	PAAD	TCGA-5M-AATE
28.6122	61.34	PAAD	TCGA-A6-2671
25.9829	44.9	PAAD	TCGA-A6-2674
30.4904	70.19	PAAD	TCGA-A6-2675
20.3509	54.31	PAAD	TCGA-A6-2678
28.6122	60.38	PAAD	TCGA-A6-2679
25.9829	41.96	PAAD	TCGA-A6-2682
27.4853	50.29	PAAD	TCGA-A6-2685
20.7262	73.84	PAAD	TCGA-A6-3809
28.6122	72.06	PAAD	TCGA-A6-4105
21.6212	94.1	PRAD	TCGA-A6-4107
22.1082	63.38	PRAD	TCGA-A6-5657
24.5439	24.73	PRAD	TCGA-A6-5660
24.0566	16.57	PRAD	TCGA-A6-5662
18.2139	16.92	PRAD	TCGA-A6-5664
23.5695	15.78	PRAD	TCGA-A6-5667
21.1342	12	PRAD	TCGA-A6-6137
23.0823	12.77	PRAD	TCGA-A6-6138
22.1082	18.59	PRAD	TCGA-A6-6140
23.0823	15.95	PRAD	TCGA-A6-6141
23.5695	13.62	PRAD	TCGA-A6-6142
21.6212	14.17	PRAD	TCGA-A6-6648
23.5695	18.31	PRAD	TCGA-A6-6649
20.6473	11.39	PRAD	TCGA-A6-6651
23.0823	2.43	PRAD	TCGA-A6-6652
26.0057	0.44	PRAD	TCGA-A6-6654
28.4426	29.07	PRAD	TCGA-A6-6782
30.3925	35.96	PRAD	TCGA-A6-A567
33.3179	36.68	PRAD	TCGA-A6-A56B
34.7808	51.9	PRAD	TCGA-AA-3488
34.2932	32.39	PRAD	TCGA-AA-3489
31.8552	52.13	PRAD	TCGA-AA-3494
27.9552	17.73	PRAD	TCGA-AA-3495
31.3676	33.81	PRAD	TCGA-AA-3506
24.5439	27.21	PRAD	TCGA-AA-3509
34.2932	34.35	PRAD	TCGA-AA-3510
21.1342	8.05	PRAD	TCGA-AA-3511
29.4175	28.43	PRAD	TCGA-AA-3514
28.4426	42.2	PRAD	TCGA-AA-3519
23.5695	15.6	PRAD	TCGA-AA-3521
31.8552	33.6	PRAD	TCGA-AA-3524
31.8552	40.61	PRAD	TCGA-AA-3527
28.9301	48.87	PRAD	TCGA-AA-3532
31.8552	21.04	PRAD	TCGA-AA-3534
29.4175	34.72	PRAD	TCGA-AA-3538
30.8801	18.76	PRAD	TCGA-AA-3544
27.4678	29	PRAD	TCGA-AA-3548
34.7808	26.55	PRAD	TCGA-AA-3549
26.0057	26.52	PRAD	TCGA-AA-3556
31.3676	43.41	PRAD	TCGA-AA-3558
34.2932	31.43	PRAD	TCGA-AA-3560
34.2932	37.77	PRAD	TCGA-AA-3561
38.1946	162.28	PRAD	TCGA-AA-3655
34.7808	55.9	PRAD	TCGA-AA-3660
35.7561	34.07	PRAD	TCGA-AA-3662
33.8056	29.9	PRAD	TCGA-AA-3712
32.8303	61.13	PRAD	TCGA-AA-3864
34.2932	51.8	PRAD	TCGA-AA-3977
29.4175	81.16	PRAD	TCGA-AA-3984
36.2438	33.08	PRAD	TCGA-AA-A00N
29.4175	32.93	PRAD	TCGA-AA-A00Z
35.2685	38.77	PRAD	TCGA-AA-A010
37.7069	30.96	PRAD	TCGA-AD-6888
32.8303	24.07	PRAD	TCGA-AD-6889
38.6823	39.57	PRAD	TCGA-AD-6890
30.3925	42.19	PRAD	TCGA-AD-6899
34.2932	47.97	PRAD	TCGA-AD-6963
34.7808	29.09	PRAD	TCGA-AD-6965
26.0057	19.71	PRAD	TCGA-AD-A5EK
33.8056	32.63	PRAD	TCGA-AM-5820
26.493	23.92	PRAD	TCGA-AM-5821
33.8056	35.71	PRAD	TCGA-AU-3779
35.7561	23.63	PRAD	TCGA-AY-5543
26.9804	22.3	PRAD	TCGA-AY-6386
28.4426	27.21	PRAD	TCGA-AY-A71X
27.4678	26.12	PRAD	TCGA-AY-A8YK
28.9301	22.46	PRAD	TCGA-AZ-4308
25.0311	30.82	PRAD	TCGA-AZ-4615
35.7561	30.84	PRAD	TCGA-AZ-4681
30.3925	43.66	PRAD	TCGA-AZ-4682
31.8552	52.86	PRAD	TCGA-AZ-5403
28.9301	26.07	PRAD	TCGA-AZ-5407
24.5439	22.78	PRAD	TCGA-AZ-6599
36.2438	37.24	PRAD	TCGA-AZ-6600
32.3428	26.37	PRAD	TCGA-AZ-6603
29.4175	22.1	PRAD	TCGA-AZ-6605
34.2932	34.41	PRAD	TCGA-AZ-6606
33.8056	42.2	PRAD	TCGA-AZ-6607
33.8056	27.91	PRAD	TCGA-CA-5255
28.4426	35.78	PRAD	TCGA-CA-5256
26.493	33.48	PRAD	TCGA-CA-5796
31.8552	28.41	PRAD	TCGA-CA-5797
26.9804	70.33	PRAD	TCGA-CA-6715
28.9301	32.5	PRAD	TCGA-CA-6716
26.0057	33.59	PRAD	TCGA-CA-6718
31.8552	91.36	PRAD	TCGA-CK-4947
29.4175	4.88	PRAD	TCGA-CK-4950
25.0311	20.81	PRAD	TCGA-CK-4952
34.2932	21.98	PRAD	TCGA-CK-5912
30.3925	27.27	PRAD	TCGA-CK-5914
23.5695	29.29	PRAD	TCGA-CK-5915
26.493	28.94	PRAD	TCGA-CK-6748
29.905	25.98	PRAD	TCGA-CK-6751
31.8552	32.55	PRAD	TCGA-CM-4744
30.3925	30.12	PRAD	TCGA-CM-4748
31.8552	43.85	PRAD	TCGA-CM-4751
21.1342	30.28	PRAD	TCGA-CM-4752
28.4426	27.58	PRAD	TCGA-CM-5341
32.8303	54.35	PRAD	TCGA-CM-5344
30.8801	33.33	PRAD	TCGA-CM-5348
33.3179	55.2	PRAD	TCGA-CM-5349
25.5184	51.36	PRAD	TCGA-CM-5860
28.9301	22.28	PRAD	TCGA-CM-5862
27.4678	76.31	PRAD	TCGA-CM-5863
29.4175	41.94	PRAD	TCGA-CM-5864
26.9804	39.92	PRAD	TCGA-CM-5868
25.0311	27.6	PRAD	TCGA-CM-6163
28.9301	37.68	PRAD	TCGA-CM-6164
28.9301	32.34	PRAD	TCGA-CM-6165
27.4678	28.9	PRAD	TCGA-CM-6166
25.0311	35.23	PRAD	TCGA-CM-6167
26.493	25.39	PRAD	TCGA-CM-6169
31.3676	30.05	PRAD	TCGA-CM-6170
28.9301	29.57	PRAD	TCGA-CM-6172
24.5439	25.45	PRAD	TCGA-CM-6675
27.9552	34.13	PRAD	TCGA-CM-6677
31.8552	21.87	PRAD	TCGA-CM-6678
31.3676	33.51	PRAD	TCGA-CM-6679
27.4678	16.75	PRAD	TCGA-CM-6680
26.9804	5.6	PRAD	TCGA-D5-5537
29.905	42.8	PRAD	TCGA-D5-5538
34.2932	31.33	PRAD	TCGA-D5-5539
28.9301	50.08	PRAD	TCGA-D5-5541
30.3925	4.5	PRAD	TCGA-D5-6531
30.3925	33.18	PRAD	TCGA-D5-6533
28.9301	36.43	PRAD	TCGA-D5-6534
28.4426	36.58	PRAD	TCGA-D5-6535
28.4426	5.11	PRAD	TCGA-D5-6536
30.3925	24.25	PRAD	TCGA-D5-6537
33.3179	38.67	PRAD	TCGA-D5-6539
33.3179	35.69	PRAD	TCGA-D5-6540
32.3428	35.3	PRAD	TCGA-D5-6541
27.9552	29.56	PRAD	TCGA-D5-6898
31.8552	26.27	PRAD	TCGA-D5-6920
26.0057	83.95	PRAD	TCGA-D5-6922
29.4175	32.9	PRAD	TCGA-D5-6923
26.493	38.68	PRAD	TCGA-D5-6924
27.4678	32.36	PRAD	TCGA-D5-6926
27.9552	25.85	PRAD	TCGA-D5-6931
29.4175	32.64	PRAD	TCGA-D5-6932
21.6212	12.58	PRAD	TCGA-D5-7000
27.9552	21.64	PRAD	TCGA-DM-A0X9
27.9552	18.61	PRAD	TCGA-DM-A1D0
20.6473	11.11	PRAD	TCGA-DM-A1D6
32.3428	87.74	PRAD	TCGA-DM-A1D7
23.5695	64.98	PRAD	TCGA-DM-A1D8
31.3676	98.25	PRAD	TCGA-DM-A1D9
29.905	40.26	PRAD	TCGA-DM-A1DB
31.8552	70.08	PRAD	TCGA-DM-A1HA
31.8552	39.73	PRAD	TCGA-DM-A280
26.493	46.73	PRAD	TCGA-DM-A282
26.9804	178.34	PRAD	TCGA-DM-A285
32.3428	59.11	PRAD	TCGA-DM-A288
27.9552	122.53	PRAD	TCGA-DM-A28A
23.0823	13.07	PRAD	TCGA-DM-A28C
22.1082	14.33	PRAD	TCGA-DM-A28E
24.0566	14.74	PRAD	TCGA-DM-A28F
22.5952	14.08	PRAD	TCGA-DM-A28G
23.5695	17.39	PRAD	TCGA-DM-A28K
19.187	8.96	PRAD	TCGA-DM-A28M
23.0823	23.55	PRAD	TCGA-F4-6459
23.0823	47.27	PRAD	TCGA-F4-6460
23.0823	45.08	PRAD	TCGA-F4-6461
20.6473	14.6	PRAD	TCGA-F4-6463
22.1082	1.78	PRAD	TCGA-F4-6569
23.5695	29.06	PRAD	TCGA-F4-6704
24.0566	9.83	PRAD	TCGA-F4-6805
24.0566	43.11	PRAD	TCGA-F4-6806
22.5952	10.59	PRAD	TCGA-F4-6807
24.0566	0.63	PRAD	TCGA-F4-6808
23.0823	43.39	PRAD	TCGA-F4-6809
24.0566	16.48	PRAD	TCGA-F4-6854
23.0823	14.8	PRAD	TCGA-F4-6856
19.6737	10.09	PRAD	TCGA-F5-6814
19.187	6.21	PRAD	TCGA-G4-6294
23.0823	13.3	PRAD	TCGA-G4-6297
24.0566	9.88	PRAD	TCGA-G4-6299
22.5952	8.09	PRAD	TCGA-G4-6306
24.0566	13.38	PRAD	TCGA-G4-6307
22.5952	5.18	PRAD	TCGA-G4-6310
123.474	134.9	SKCM	TCGA-G4-6311
138.286	193.5	SKCM	TCGA-G4-6314
145.694	68.21	SKCM	TCGA-G4-6315
106.813	48.26	SKCM	TCGA-G4-6323
127.176	44.33	SKCM	TCGA-G4-6625
154.954	90.04	SKCM	TCGA-G4-6626
130.88	38.57	SKCM	TCGA-NH-A50T
75.3687	21.62	SKCM	TCGA-NH-A50U
143.842	58.12	SKCM	TCGA-NH-A6GA
138.286	196.58	SKCM	TCGA-NH-A6GB
153.102	3835.09	SKCM	TCGA-NH-A6GC
116.068	1250.14	SKCM	TCGA-NH-A8F8
141.99	512.61	SKCM	TCGA-QG-A5YV
86.4615	1142.46	SKCM	TCGA-QL-A97D
69.8257	2119.59	SKCM	TCGA-RU-A8FL
93.8604	52.3	SKCM	TCGA-SS-A7HO
112.366	632.47	SKCM	TCGA-T9-A92H
90.1607	532.26	SKCM	TCGA-IC-A6RF
156.806	466.25	SKCM	TCGA-IG-A3I8
123.474	901.73	SKCM	TCGA-IG-A3QL
90.1607	27.96	SKCM	TCGA-IG-A3Y9
97.5607	143.82	SKCM	TCGA-IG-A3YA
154.954	58.97	SKCM	TCGA-IG-A3YB
116.068	258.84	SKCM	TCGA-IG-A3YC
149.398	50.44	SKCM	TCGA-IG-A4P3
112.366	71.22	SKCM	TCGA-IG-A4QT
147.546	35.16	SKCM	TCGA-IG-A50L
110.515	75.89	SKCM	TCGA-IG-A51D
160.511	74.74	SKCM	TCGA-IG-A5B8
127.176	2203.08	SKCM	TCGA-IG-A5S3
71.6731	1127.29	SKCM	TCGA-IG-A625
101.261	489.02	SKCM	TCGA-IG-A6QS
117.92	2515.68	SKCM	TCGA-IG-A8O2
45.8574	8874.26	SKCM	TCGA-IG-A97H
84.6122	1858.99	SKCM	TCGA-IG-A97I
123.474	1195.01	SKCM	TCGA-JY-A6FA
119.771	788.66	SKCM	TCGA-JY-A6FD
108.664	1605.55	SKCM	TCGA-JY-A6FE
140.138	1460.62	SKCM	TCGA-JY-A6FG
42.1838	579.82	SKCM	TCGA-JY-A93F
42.1838	648.96	SKCM	TCGA-KH-A6WC
130.88	1684.81	SKCM	TCGA-L5-A43H
103.112	5015.09	SKCM	TCGA-L5-A43J
104.963	731.24	SKCM	TCGA-L5-A4OM
117.92	77.84	SKCM	TCGA-L5-A88S
49.5363	1089.65	SKCM	TCGA-L5-A88Z
116.068	1498.5	SKCM	TCGA-L5-A8NQ
143.842	4594.6	SKCM	TCGA-L7-A56G
97.5607	112.31	SKCM	TCGA-LN-A49K
103.112	765.88	SKCM	TCGA-LN-A49L
79.0654	799.12	SKCM	TCGA-LN-A49M
92.0105	1100.86	SKCM	TCGA-LN-A49N
129.028	737.99	SKCM	TCGA-LN-A49O
69.8257	335.04	SKCM	TCGA-LN-A49P
116.068	951.27	SKCM	TCGA-LN-A49S
95.7105	3134.56	SKCM	TCGA-LN-A49U
71.6731	985.51	SKCM	TCGA-LN-A49V
103.112	886.84	SKCM	TCGA-LN-A49W
129.028	3272.31	SKCM	TCGA-LN-A49X
29.4014	3320.85	SKCM	TCGA-LN-A4A1
88.311	115.49	SKCM	TCGA-LN-A4A2
86.4615	198.92	SKCM	TCGA-LN-A4A3
129.028	4638.93	SKCM	TCGA-LN-A4A4
55.0622	1403.4	SKCM	TCGA-LN-A4A5
34.8602	956.95	SKCM	TCGA-LN-A4A6
93.8604	600.28	SKCM	TCGA-LN-A4A8
79.0654	469.99	SKCM	TCGA-LN-A4A9
71.6731	1688.9	SKCM	TCGA-LN-A4MR
67.9787	1680.18	SKCM	TCGA-LN-A5U5
90.1607	1183.21	SKCM	TCGA-LN-A5U6
			TCGA-LN-A5U7
			TCGA-LN-A7HV
			TCGA-LN-A7HW
			TCGA-LN-A7HX
			TCGA-LN-A7HY
			TCGA-LN-A7HZ
			TCGA-LN-A8HZ
			TCGA-LN-A8I0
			TCGA-LN-A8I1
			TCGA-LN-A9FR
			TCGA-Q9-A6FU
			TCGA-V5-A7RC
			TCGA-V5-AASV
			TCGA-VR-A8EP
			TCGA-VR-A8ER
			TCGA-VR-A8ET
			TCGA-VR-A8EU
			TCGA-VR-A8EW
			TCGA-VR-A8EX
			TCGA-VR-A8EZ
			TCGA-VR-AA4G
			TCGA-VR-AA7D
			TCGA-VR-AA7I
			TCGA-XP-A8T6
			TCGA-XP-A8T7
			TCGA-XP-A8T8
			TCGA-Z6-A8JD
			TCGA-Z6-A8JE
			TCGA-Z6-A9VB
			TCGA-02-0003
			TCGA-02-0033
			TCGA-02-0047
			TCGA-02-0055
			TCGA-02-2470
			TCGA-02-2483
			TCGA-02-2485
			TCGA-02-2486
			TCGA-06-0119
			TCGA-06-0122
			TCGA-06-0124
			TCGA-06-0125
			TCGA-06-0126
			TCGA-06-0128
			TCGA-06-0129
			TCGA-06-0130
			TCGA-06-0137
			TCGA-06-0139
			TCGA-06-0140
			TCGA-06-0141
			TCGA-06-0142
			TCGA-06-0145
			TCGA-06-0155
			TCGA-06-0169
			TCGA-06-0650
			TCGA-06-0875
			TCGA-06-0876
			TCGA-06-0877
			TCGA-06-0878
			TCGA-06-0879
			TCGA-06-0881
			TCGA-06-0882
			TCGA-06-0939
			TCGA-06-1804
			TCGA-06-1806
			TCGA-06-2557
			TCGA-06-2558
			TCGA-06-2559
			TCGA-06-2561
			TCGA-06-2562
			TCGA-06-2563
			TCGA-06-2564
			TCGA-06-2565
			TCGA-06-2567
			TCGA-06-2569
			TCGA-06-2570
			TCGA-06-5408
			TCGA-06-5410
			TCGA-06-5411
			TCGA-06-5412
			TCGA-06-5413
			TCGA-06-5414
			TCGA-06-5415
			TCGA-06-5417
			TCGA-06-5418
			TCGA-06-5856
			TCGA-06-5858
			TCGA-06-5859
			TCGA-06-6388
			TCGA-06-6389
			TCGA-06-6390
			TCGA-06-6391
			TCGA-06-6693
			TCGA-06-6694
			TCGA-06-6695
			TCGA-06-6697
			TCGA-06-6698
			TCGA-06-6699
			TCGA-06-6700
			TCGA-06-6701
			TCGA-06-A5U0
			TCGA-06-A5U1
			TCGA-06-A6S0
			TCGA-06-A6S1
			TCGA-06-A7TK
			TCGA-06-A7TL
			TCGA-12-0821
			TCGA-12-1597
			TCGA-12-3649
			TCGA-12-3650
			TCGA-12-3652
			TCGA-12-3653
			TCGA-12-5295
			TCGA-12-5299
			TCGA-12-5301
			TCGA-14-0740
			TCGA-14-0781
			TCGA-14-0786
			TCGA-14-0787
			TCGA-14-0789
			TCGA-14-0790
			TCGA-14-0813
			TCGA-14-0817
			TCGA-14-0862
			TCGA-14-0871
			TCGA-14-1034
			TCGA-14-1043
			TCGA-14-1395
			TCGA-14-1450
			TCGA-14-1456
			TCGA-14-1823
			TCGA-14-1825
			TCGA-14-1829
			TCGA-14-2554
			TCGA-14-3476
			TCGA-14-4157
			TCGA-15-1444
			TCGA-16-0846
			TCGA-16-0861
			TCGA-16-1045
			TCGA-19-1390
			TCGA-19-1790
			TCGA-19-2619
			TCGA-19-2620
			TCGA-19-2623
			TCGA-19-2624
			TCGA-19-2625
			TCGA-19-2629
			TCGA-19-2631
			TCGA-19-4068
			TCGA-19-5947
			TCGA-19-5950
			TCGA-19-5951
			TCGA-19-5952
			TCGA-19-5953
			TCGA-19-5954
			TCGA-19-5955
			TCGA-19-5958
			TCGA-19-5959
			TCGA-19-5960
			TCGA-19-A60I
			TCGA-19-A6J4
			TCGA-19-A6J5
			TCGA-26-1439
			TCGA-26-1442
			TCGA-26-5132
			TCGA-26-5133
			TCGA-26-5134
			TCGA-26-5135
			TCGA-26-5136
			TCGA-26-5139
			TCGA-26-6173
			TCGA-26-6174
			TCGA-26-A7UX
			TCGA-27-1830
			TCGA-27-1831
			TCGA-27-1832
			TCGA-27-1834
			TCGA-27-1835
			TCGA-27-1836
			TCGA-27-1837
			TCGA-27-1838
			TCGA-27-2518
			TCGA-27-2519
			TCGA-27-2521
			TCGA-27-2523
			TCGA-27-2524
			TCGA-27-2526
			TCGA-27-2527
			TCGA-27-2528
			TCGA-28-1747
			TCGA-28-1753
			TCGA-28-2499
			TCGA-28-2502
			TCGA-28-2509
			TCGA-28-2513
			TCGA-28-2514
			TCGA-28-5204
			TCGA-28-5207
			TCGA-28-5208
			TCGA-28-5209
			TCGA-28-5211
			TCGA-28-5213
			TCGA-28-5214
			TCGA-28-5215
			TCGA-28-5216
			TCGA-28-5218
			TCGA-28-5219
			TCGA-28-5220
			TCGA-28-6450
			TCGA-32-1977
			TCGA-32-1979
			TCGA-32-1980
			TCGA-32-1982
			TCGA-32-1986
			TCGA-32-1991
			TCGA-32-2491
			TCGA-32-2494
			TCGA-32-2495
			TCGA-32-2615
			TCGA-32-2632
			TCGA-32-2634
			TCGA-32-2638
			TCGA-32-4208
			TCGA-32-4209
			TCGA-32-4210
			TCGA-32-4211
			TCGA-32-4213
			TCGA-32-4719
			TCGA-32-5222
			TCGA-41-2571
			TCGA-41-2572
			TCGA-41-2573
			TCGA-41-2575
			TCGA-41-3392
			TCGA-41-3393
			TCGA-41-3915
			TCGA-41-4097
			TCGA-41-5651
			TCGA-41-6646
			TCGA-4W-AA9R
			TCGA-4W-AA9S
			TCGA-4W-AA9T
			TCGA-74-6573
			TCGA-74-6575
			TCGA-74-6577
			TCGA-74-6578
			TCGA-74-6584
			TCGA-76-4925
			TCGA-76-4926
			TCGA-76-4927
			TCGA-76-4928
			TCGA-76-4929
			TCGA-76-4931
			TCGA-76-4932
			TCGA-76-4934
			TCGA-76-4935
			TCGA-76-6191
			TCGA-76-6192
			TCGA-76-6193
			TCGA-76-6280
			TCGA-76-6282
			TCGA-76-6283
			TCGA-76-6285
			TCGA-76-6286
			TCGA-76-6656
			TCGA-76-6657
			TCGA-76-6660
			TCGA-76-6661
			TCGA-76-6662
			TCGA-76-6663
			TCGA-76-6664
			TCGA-81-5910
			TCGA-81-5911
			TCGA-87-5896
			TCGA-OX-A56R
			TCGA-RR-A6KA
			TCGA-RR-A6KB
			TCGA-RR-A6KC
			TCGA-BA-4074
			TCGA-BA-4075
			TCGA-BA-4076
			TCGA-BA-4078
			TCGA-BA-5149
			TCGA-BA-5151
			TCGA-BA-5555
			TCGA-BA-5556
			TCGA-BA-5557
			TCGA-BA-5558
			TCGA-BA-6868
			TCGA-BA-6869
			TCGA-BA-6870
			TCGA-BA-6871
			TCGA-BA-6872
			TCGA-BA-6873
			TCGA-BA-7269
			TCGA-BA-A4IF
			TCGA-BA-A4IH
			TCGA-BA-A4II
			TCGA-BA-A6D8
			TCGA-BA-A6DA
			TCGA-BA-A6DB
			TCGA-BA-A6DD
			TCGA-BA-A6DE
			TCGA-BA-A6DG
			TCGA-BA-A6DI
			TCGA-BA-A6DJ
			TCGA-BA-A6DL
			TCGA-BA-A8YP
			TCGA-BB-4217
			TCGA-BB-4224
			TCGA-BB-4227
			TCGA-BB-7870
			TCGA-BB-8596
			TCGA-BB-A5HU
			TCGA-BB-A5HY
			TCGA-BB-A5HZ
			TCGA-BB-A6UM
			TCGA-BB-A6UO
			TCGA-C9-A47Z
			TCGA-C9-A480
			TCGA-CN-4725
			TCGA-CN-4726
			TCGA-CN-4727
			TCGA-CN-4728
			TCGA-CN-4729
			TCGA-CN-4730
			TCGA-CN-4731
			TCGA-CN-4733
			TCGA-CN-4735
			TCGA-CN-4736
			TCGA-CN-4737
			TCGA-CN-4739
			TCGA-CN-4740
			TCGA-CN-4742
			TCGA-CN-5355
			TCGA-CN-5358
			TCGA-CN-5359
			TCGA-CN-5361
			TCGA-CN-5363
			TCGA-CN-5365
			TCGA-CN-5366
			TCGA-CN-5367
			TCGA-CN-5373
			TCGA-CN-6010
			TCGA-CN-6011
			TCGA-CN-6012
			TCGA-CN-6013
			TCGA-CN-6016
			TCGA-CN-6019
			TCGA-CN-6021
			TCGA-CN-6023
			TCGA-CN-6024
			TCGA-CN-6988
			TCGA-CN-6989
			TCGA-CN-6992
			TCGA-CN-6994
			TCGA-CN-6996
			TCGA-CN-6997
			TCGA-CN-6998
			TCGA-CN-A498
			TCGA-CN-A499
			TCGA-CN-A49A
			TCGA-CN-A49B
			TCGA-CN-A49C
			TCGA-CN-A63T
			TCGA-CN-A63V
			TCGA-CN-A63Y
			TCGA-CN-A640
			TCGA-CN-A641
			TCGA-CN-A642
			TCGA-CN-A6UY
			TCGA-CN-A6V1
			TCGA-CN-A6V3
			TCGA-CN-A6V6
			TCGA-CN-A6V7
			TCGA-CQ-5324
			TCGA-CQ-5325
			TCGA-CQ-5326
			TCGA-CQ-5327
			TCGA-CQ-5329
			TCGA-CQ-5330
			TCGA-CQ-5331
			TCGA-CQ-5332
			TCGA-CQ-5333
			TCGA-CQ-6218
			TCGA-CQ-6219
			TCGA-CQ-6220
			TCGA-CQ-6221
			TCGA-CQ-6222
			TCGA-CQ-6223
			TCGA-CQ-6224
			TCGA-CQ-6227
			TCGA-CQ-6228
			TCGA-CQ-6229
			TCGA-CQ-7063
			TCGA-CQ-7064
			TCGA-CQ-7065
			TCGA-CQ-7068
			TCGA-CQ-7069
			TCGA-CQ-7072
			TCGA-CQ-A4C6
			TCGA-CQ-A4C7
			TCGA-CQ-A4C9
			TCGA-CQ-A4CB
			TCGA-CQ-A4CD
			TCGA-CQ-A4CE
			TCGA-CQ-A4CG
			TCGA-CQ-A4CH
			TCGA-CQ-A4CI
			TCGA-CR-6474
			TCGA-CR-6488
			TCGA-CR-6491
			TCGA-CR-6492
			TCGA-CR-6493
			TCGA-CR-7364
			TCGA-CR-7367
			TCGA-CR-7370
			TCGA-CR-7371
			TCGA-CR-7372
			TCGA-CR-7373
			TCGA-CR-7374
			TCGA-CR-7376
			TCGA-CR-7377
			TCGA-CR-7379
			TCGA-CR-7380
			TCGA-CR-7382
			TCGA-CR-7383
			TCGA-CR-7386
			TCGA-CR-7388
			TCGA-CR-7389
			TCGA-CR-7390
			TCGA-CR-7392
			TCGA-CR-7394
			TCGA-CR-7398
			TCGA-CR-7399
			TCGA-CR-7401
			TCGA-CV-5973
			TCGA-CV-5979
			TCGA-CV-6003
			TCGA-CV-6436
			TCGA-CV-6441
			TCGA-CV-6933
			TCGA-CV-6934
			TCGA-CV-6940
			TCGA-CV-6941
			TCGA-CV-6942
			TCGA-CV-6945
			TCGA-CV-6952
			TCGA-CV-6953
			TCGA-CV-6955
			TCGA-CV-6959
			TCGA-CV-7095
			TCGA-CV-7097
			TCGA-CV-7104
			TCGA-CV-7235
			TCGA-CV-7238
			TCGA-CV-7242
			TCGA-CV-7243
			TCGA-CV-7245
			TCGA-CV-7247
			TCGA-CV-7248
			TCGA-CV-7250
			TCGA-CV-7254
			TCGA-CV-7255
			TCGA-CV-7261
			TCGA-CV-7263
			TCGA-CV-7410
			TCGA-CV-7416
			TCGA-CV-7418
			TCGA-CV-7422
			TCGA-CV-7424
			TCGA-CV-7425
			TCGA-CV-7427
			TCGA-CV-7430
			TCGA-CV-7432
			TCGA-CV-7433
			TCGA-CV-7434
			TCGA-CV-7437
			TCGA-CV-7438
			TCGA-CV-7440
			TCGA-CV-7446
			TCGA-CV-7568
			TCGA-CV-A45P
			TCGA-CV-A45V
			TCGA-CV-A45Y
			TCGA-CV-A45Z
			TCGA-CV-A460
			TCGA-CV-A463
			TCGA-CV-A464
			TCGA-CV-A465
			TCGA-CV-A468
			TCGA-CV-A6JD
			TCGA-CV-A6JN
			TCGA-CV-A6JO
			TCGA-CV-A6JT
			TCGA-CV-A6JU
			TCGA-CV-A6JZ
			TCGA-CV-A6K0
			TCGA-CV-A6K1
			TCGA-CV-A6K2
			TCGA-CX-7082
			TCGA-CX-7085
			TCGA-CX-7086
			TCGA-CX-7219
			TCGA-CX-A4AQ
			TCGA-D6-6515
			TCGA-D6-6516
			TCGA-D6-6517
			TCGA-D6-6823
			TCGA-D6-6824
			TCGA-D6-6826
			TCGA-D6-6827
			TCGA-D6-8568
			TCGA-D6-8569
			TCGA-D6-A4Z9
			TCGA-D6-A4ZB
			TCGA-D6-A6EK
			TCGA-D6-A6EM
			TCGA-D6-A6EP
			TCGA-D6-A6EQ
			TCGA-DQ-5624
			TCGA-DQ-5625
			TCGA-DQ-5629
			TCGA-DQ-5630
			TCGA-DQ-5631
			TCGA-DQ-7588
			TCGA-DQ-7592
			TCGA-DQ-7593
			TCGA-DQ-7596
			TCGA-F7-7848
			TCGA-F7-8298
			TCGA-F7-8489
			TCGA-F7-A50G
			TCGA-F7-A50I
			TCGA-F7-A50J
			TCGA-F7-A61S
			TCGA-F7-A61V
			TCGA-F7-A61W
			TCGA-F7-A620
			TCGA-F7-A622
			TCGA-F7-A623
			TCGA-H7-7774
			TCGA-H7-8502
			TCGA-H7-A6C4
			TCGA-H7-A6C5
			TCGA-HD-7753
			TCGA-HD-7831
			TCGA-HD-8314
			TCGA-HD-8634
			TCGA-HD-A4C1
			TCGA-HD-A633
			TCGA-HD-A634
			TCGA-HD-A6HZ
			TCGA-HD-A6I0
			TCGA-IQ-7630
			TCGA-IQ-7631
			TCGA-IQ-7632
			TCGA-IQ-A61E
			TCGA-IQ-A61G
			TCGA-IQ-A61H
			TCGA-IQ-A61I
			TCGA-IQ-A61J
			TCGA-IQ-A61K
			TCGA-IQ-A61L
			TCGA-IQ-A61O
			TCGA-IQ-A6SG
			TCGA-IQ-A6SH
			TCGA-KU-A66S
			TCGA-KU-A66T
			TCGA-KU-A6H7
			TCGA-KU-A6H7
			TCGA-KU-A6H8
			TCGA-MT-A51W
			TCGA-MT-A51X
			TCGA-MT-A67A
			TCGA-MT-A67D
			TCGA-MT-A67G
			TCGA-MT-A7BN
			TCGA-MZ-A6I9
			TCGA-MZ-A7D7
			TCGA-P3-A5Q5
			TCGA-P3-A5Q6
			TCGA-P3-A5QA
			TCGA-P3-A5QE
			TCGA-P3-A6SW
			TCGA-P3-A6SX
			TCGA-P3-A6T0
			TCGA-P3-A6T2
			TCGA-P3-A6T3
			TCGA-P3-A6T4
			TCGA-P3-A6T5
			TCGA-P3-A6T6
			TCGA-P3-A6T7
			TCGA-P3-A6T8
			TCGA-QK-A64Z
			TCGA-QK-A652
			TCGA-QK-A6IF
			TCGA-QK-A6IG
			TCGA-QK-A6IH
			TCGA-QK-A6II
			TCGA-QK-A6IJ
			TCGA-QK-A6V9
			TCGA-QK-A8Z7
			TCGA-QK-A8Z9
			TCGA-QK-A8ZA
			TCGA-RS-A6TO
			TCGA-RS-A6TP
			TCGA-T2-A6WX
			TCGA-T2-A6WZ
			TCGA-T2-A6X0
			TCGA-T2-A6X2
			TCGA-T3-A92M
			TCGA-T3-A92N
			TCGA-TN-A7HI
			TCGA-TN-A7HJ
			TCGA-TN-A7HL
			TCGA-UF-A718
			TCGA-UF-A71B
			TCGA-UF-A71D
			TCGA-UF-A71E
			TCGA-UF-A7J9
			TCGA-UF-A7JC
			TCGA-UF-A7JD
			TCGA-UF-A7JF
			TCGA-UF-A7JH
			TCGA-UF-A7JJ
			TCGA-UF-A7JO
			TCGA-UF-A7JS
			TCGA-UF-A7JT
			TCGA-UF-A7JV
			TCGA-UP-A6WW
			TCGA-WA-A7H4
			TCGA-AB-2802
			TCGA-AB-2803
			TCGA-AB-2810
			TCGA-AB-2813
			TCGA-AB-2817
			TCGA-AB-2819
			TCGA-AB-2820
			TCGA-AB-2821
			TCGA-AB-2829
			TCGA-AB-2830
			TCGA-AB-2832
			TCGA-AB-2837
			TCGA-AB-2838
			TCGA-AB-2841
			TCGA-AB-2843
			TCGA-AB-2844
			TCGA-AB-2846
			TCGA-AB-2847
			TCGA-AB-2848
			TCGA-AB-2850
			TCGA-AB-2857
			TCGA-AB-2860
			TCGA-AB-2861
			TCGA-AB-2865
			TCGA-AB-2871
			TCGA-AB-2874
			TCGA-AB-2875
			TCGA-AB-2877
			TCGA-AB-2878
			TCGA-AB-2884
			TCGA-AB-2885
			TCGA-AB-2891
			TCGA-AB-2895
			TCGA-AB-2897
			TCGA-AB-2898
			TCGA-AB-2899
			TCGA-AB-2904
			TCGA-AB-2908
			TCGA-AB-2910
			TCGA-AB-2911
			TCGA-AB-2913
			TCGA-AB-2915
			TCGA-AB-2916
			TCGA-AB-2917
			TCGA-AB-2919
			TCGA-AB-2923
			TCGA-AB-2924
			TCGA-AB-2925
			TCGA-AB-2929
			TCGA-AB-2931
			TCGA-AB-2936
			TCGA-AB-2938
			TCGA-AB-2939
			TCGA-AB-2941
			TCGA-AB-2942
			TCGA-AB-2943
			TCGA-AB-2947
			TCGA-AB-2949
			TCGA-AB-2952
			TCGA-AB-2959
			TCGA-AB-2818
			TCGA-AB-2900
			TCGA-AB-2928
			TCGA-AB-2835
			TCGA-AB-2866
			TCGA-AB-2876
			TCGA-AB-2956
			TCGA-AB-2954
			TCGA-AB-2883
			TCGA-AB-2920
			TCGA-AB-2955
			TCGA-2Y-A9GU
			TCGA-2Y-A9GY
			TCGA-2Y-A9GZ
			TCGA-2Y-A9H7
			TCGA-5C-A9VH
			TCGA-5C-AAPD
			TCGA-5R-AA1C
			TCGA-5R-AA1D
			TCGA-5R-AAAM
			TCGA-BC-A10Q
			TCGA-BC-A10R
			TCGA-BC-A10T
			TCGA-BC-A10W
			TCGA-BC-A10X
			TCGA-BC-A10Z
			TCGA-BC-A216
			TCGA-BC-A3KF
			TCGA-BC-A69I
			TCGA-BD-A3EP
			TCGA-BW-A5NP
			TCGA-CC-5259
			TCGA-CC-5262
			TCGA-CC-5263
			TCGA-CC-A1HT
			TCGA-CC-A3MB
			TCGA-CC-A8HS
			TCGA-CC-A8HU
			TCGA-CC-A8HV
			TCGA-CC-A9FU
			TCGA-DD-A116
			TCGA-DD-A119
			TCGA-DD-A1EA
			TCGA-DD-A1EF
			TCGA-DD-A1EH
			TCGA-DD-A1EI
			TCGA-DD-A1EJ
			TCGA-DD-A1EL
			TCGA-DD-A39V
			TCGA-DD-A39W
			TCGA-DD-A39X
			TCGA-DD-A39Y
			TCGA-DD-A3A0
			TCGA-DD-A3A1
			TCGA-DD-A3A2
			TCGA-DD-A3A3
			TCGA-DD-A3A5
			TCGA-DD-A3A6
			TCGA-DD-A3A8
			TCGA-DD-A4NA
			TCGA-DD-A4NB
			TCGA-DD-A4ND
			TCGA-DD-A4NE
			TCGA-DD-A4NK
			TCGA-DD-A4NN
			TCGA-DD-A4NP
			TCGA-DD-A73C
			TCGA-DD-A73F
			TCGA-DD-A73G
			TCGA-DD-AA3A
			TCGA-DD-AAC9
			TCGA-DD-AACA
			TCGA-DD-AACB
			TCGA-DD-AACC
			TCGA-DD-AACD
			TCGA-DD-AACE
			TCGA-DD-AACG
			TCGA-DD-AACH
			TCGA-DD-AACK
			TCGA-DD-AACM
			TCGA-DD-AACN
			TCGA-DD-AACO
			TCGA-DD-AACQ
			TCGA-DD-AACS
			TCGA-DD-AACT
			TCGA-DD-AACU
			TCGA-DD-AACY
			TCGA-DD-AAD0
			TCGA-DD-AAD2
			TCGA-DD-AAD6
			TCGA-DD-AADA
			TCGA-DD-AADB
			TCGA-DD-AADC
			TCGA-DD-AADD
			TCGA-DD-AADE
			TCGA-DD-AADF
			TCGA-DD-AADK
			TCGA-DD-AADP
			TCGA-DD-AADW
			TCGA-DD-AADY
			TCGA-DD-AAE0
			TCGA-DD-AAE1
			TCGA-DD-AAE2
			TCGA-DD-AAE4
			TCGA-DD-AAE8
			TCGA-DD-AAEE
			TCGA-DD-AAEG
			TCGA-DD-AAEI
			TCGA-DD-AAEK
			TCGA-DD-AAVP
			TCGA-DD-AAVQ
			TCGA-DD-AAVR
			TCGA-DD-AAVS
			TCGA-DD-AAVU
			TCGA-DD-AAVV
			TCGA-DD-AAVW
			TCGA-DD-AAVX
			TCGA-DD-AAVY
			TCGA-DD-AAVZ
			TCGA-DD-AAW0
			TCGA-DD-AAW1
			TCGA-DD-AAW3
			TCGA-ED-A4XI
			TCGA-ED-A5KG
			TCGA-ED-A66Y
			TCGA-ED-A7PX
			TCGA-ED-A7PY
			TCGA-ED-A7XO
			TCGA-ED-A7XP
			TCGA-ED-A8O5
			TCGA-ED-A8O6
			TCGA-EP-A2KA
			TCGA-ES-A2HS
			TCGA-FV-A3I0
			TCGA-FV-A3R2
			TCGA-FV-A3R3
			TCGA-FV-A496
			TCGA-G3-A25U
			TCGA-G3-A25W
			TCGA-G3-A25Y
			TCGA-G3-A25Z
			TCGA-G3-A3CH
			TCGA-G3-A3CK
			TCGA-G3-AAV0
			TCGA-G3-AAV1
			TCGA-G3-AAV4
			TCGA-G3-AAV6
			TCGA-G3-AAV7
			TCGA-GJ-A6C0
			TCGA-GJ-A9DB
			TCGA-HP-A5MZ
			TCGA-HP-A5N0
			TCGA-KR-A7K7
			TCGA-KR-A7K8
			TCGA-LG-A9QC
			TCGA-LG-A9QD
			TCGA-PD-A5DF
			TCGA-QA-A7B7
			TCGA-RC-A6M4
			TCGA-RC-A6M5
			TCGA-RC-A7S9
			TCGA-RC-A7SB
			TCGA-RC-A7SH
			TCGA-UB-A7MA
			TCGA-UB-A7ME
			TCGA-WJ-A86L
			TCGA-WX-AA46
			TCGA-WX-AA47
			TCGA-XR-A8TC
			TCGA-XR-A8TD
			TCGA-XR-A8TE
			TCGA-XR-A8TF
			TCGA-ZP-A9CZ
			TCGA-ZP-A9D4
			TCGA-05-4244
			TCGA-05-4249
			TCGA-05-4250
			TCGA-05-4382
			TCGA-05-4384
			TCGA-05-4389
			TCGA-05-4390
			TCGA-05-4397
			TCGA-05-4398
			TCGA-05-4402
			TCGA-05-4405
			TCGA-05-4410
			TCGA-05-4415
			TCGA-05-4417
			TCGA-05-4418
			TCGA-05-4420
			TCGA-05-4422
			TCGA-05-4424
			TCGA-05-4425
			TCGA-05-4426
			TCGA-05-4430
			TCGA-05-4432
			TCGA-05-4433
			TCGA-05-4434
			TCGA-05-5420
			TCGA-05-5423
			TCGA-05-5425
			TCGA-05-5428
			TCGA-05-5429
			TCGA-05-5715
			TCGA-35-3615
			TCGA-35-5375
			TCGA-38-4625
			TCGA-38-4626
			TCGA-38-4628
			TCGA-38-4629
			TCGA-38-4630
			TCGA-38-4631
			TCGA-38-4632
			TCGA-38-6178
			TCGA-38-7271
			TCGA-38-A44F
			TCGA-44-2655
			TCGA-44-2656
			TCGA-44-2657
			TCGA-44-2659
			TCGA-44-2661
			TCGA-44-2662
			TCGA-44-2665
			TCGA-44-2666
			TCGA-44-2668
			TCGA-44-3396
			TCGA-44-3398
			TCGA-44-3919
			TCGA-44-4112
			TCGA-44-5643
			TCGA-44-5645
			TCGA-44-6145
			TCGA-44-6146
			TCGA-44-6148
			TCGA-44-6774
			TCGA-44-6775
			TCGA-44-6776
			TCGA-44-6778
			TCGA-44-6779
			TCGA-44-7659
			TCGA-44-7660
			TCGA-44-7661
			TCGA-44-7662
			TCGA-44-7667
			TCGA-44-7669
			TCGA-44-7670
			TCGA-44-7672
			TCGA-44-8117
			TCGA-44-8119
			TCGA-44-8120
			TCGA-44-A479
			TCGA-44-A47A
			TCGA-44-A47B
			TCGA-44-A47F
			TCGA-44-A47G
			TCGA-44-A4SS
			TCGA-44-A4SU
			TCGA-49-4486
			TCGA-49-4487
			TCGA-49-4490
			TCGA-49-4494
			TCGA-49-4501
			TCGA-49-4505
			TCGA-49-4506
			TCGA-49-4507
			TCGA-49-4510
			TCGA-49-4512
			TCGA-49-4514
			TCGA-49-6742
			TCGA-49-6743
			TCGA-49-6744
			TCGA-49-6745
			TCGA-49-6761
			TCGA-49-6767
			TCGA-49-AAQV
			TCGA-49-AAR0
			TCGA-49-AARE
			TCGA-49-AARQ
			TCGA-4B-A93V
			TCGA-50-5051
			TCGA-50-5072
			TCGA-50-5931
			TCGA-50-5939
			TCGA-50-5941
			TCGA-50-5942
			TCGA-50-6590
			TCGA-50-6591
			TCGA-50-6597
			TCGA-50-6673
			TCGA-50-7109
			TCGA-50-8457
			TCGA-50-8459
			TCGA-53-7626
			TCGA-53-7813
			TCGA-53-A4EZ
			TCGA-55-1596
			TCGA-55-6543
			TCGA-55-6971
			TCGA-55-6978
			TCGA-55-6980
			TCGA-55-6983
			TCGA-55-6985
			TCGA-55-6986
			TCGA-55-7281
			TCGA-55-7283
			TCGA-55-7574
			TCGA-55-7724
			TCGA-55-7725
			TCGA-55-7726
			TCGA-55-7728
			TCGA-55-7815
			TCGA-55-7903
			TCGA-55-7910
			TCGA-55-7913
			TCGA-55-7914
			TCGA-55-7995
			TCGA-55-8087
[truncated: 1,608 more rows]

## Sheet: Fig 2a
Age	Observed number of mutations	Patient ID (TCGA)	Age	Expected number of mutations
55	20	TCGA-3C-AAAU	5	3.03752
62	30	TCGA-3C-AALJ	6	3.45655
52	39	TCGA-3C-AALK	7	3.90542
50	22	TCGA-4H-AAAK	8	4.38001
52	44	TCGA-5T-A9QA	9	4.87257
59	21	TCGA-A1-A0SD	10	5.37752
56	31	TCGA-A1-A0SE	11	5.89116
54	40	TCGA-A1-A0SF	12	6.41107
61	25	TCGA-A1-A0SG	13	6.93564
39	110	TCGA-A1-A0SH	14	7.46374
52	222	TCGA-A1-A0SI	15	7.99458
39	26	TCGA-A1-A0SJ	16	8.52758
54	64	TCGA-A1-A0SK	17	9.06231
77	19	TCGA-A1-A0SM	18	9.59845
50	62	TCGA-A1-A0SN	19	10.1357
40	44	TCGA-A1-A0SP	20	10.674
45	23	TCGA-A1-A0SQ	21	11.2131
66	39	TCGA-A2-A04N	22	11.7529
36	87	TCGA-A2-A04R	23	12.2933
47	48	TCGA-A2-A04U	24	12.8341
60	19	TCGA-A2-A0CK	25	13.3755
85	35	TCGA-A2-A0CO	26	13.9172
73	67	TCGA-A2-A0CS	27	14.4593
41	16	TCGA-A2-A0CV	28	15.0016
67	52	TCGA-A2-A0CW	29	15.5443
42	21	TCGA-A2-A0D3	30	16.0871
70	25	TCGA-A2-A0EN	31	16.6302
56	15	TCGA-A2-A0EP	32	17.1735
52	11	TCGA-A2-A0ES	33	17.7169
58	47	TCGA-A2-A0ET	34	18.2606
53	15	TCGA-A2-A0EW	35	18.8043
62	20	TCGA-A2-A0ST	36	19.3482
66	25	TCGA-A2-A0SU	37	19.8922
63	35	TCGA-A2-A0SV	38	20.4363
82	57	TCGA-A2-A0SW	39	20.9805
48	31	TCGA-A2-A0SX	40	21.5248
59	177	TCGA-A2-A0T0	41	22.0692
55	24	TCGA-A2-A0T1	42	22.6136
37	34	TCGA-A2-A0T3	43	23.1582
62	27	TCGA-A2-A0T4	44	23.7028
39	15	TCGA-A2-A0T5	45	24.2474
50	20	TCGA-A2-A0T6	46	24.7921
51	15	TCGA-A2-A0T7	47	25.3369
59	21	TCGA-A2-A0YC	48	25.8817
63	64	TCGA-A2-A0YD	49	26.4266
48	38	TCGA-A2-A0YE	50	26.9715
67	34	TCGA-A2-A0YF	51	27.5164
63	51	TCGA-A2-A0YG	52	28.0614
53	82	TCGA-A2-A0YH	53	28.6065
62	12	TCGA-A2-A0YI	54	29.1515
39	61	TCGA-A2-A0YJ	55	29.6966
48	30	TCGA-A2-A0YL	56	30.2417
67	70	TCGA-A2-A0YM	57	30.7869
56	50	TCGA-A2-A0YT	58	31.332
74	35	TCGA-A2-A1FV	59	31.8772
62	86	TCGA-A2-A1FW	60	32.4225
61	26	TCGA-A2-A1FX	61	32.9677
63	19	TCGA-A2-A1FZ	62	33.513
49	40	TCGA-A2-A1G0	63	34.0583
85	40	TCGA-A2-A1G1	64	34.6036
71	45	TCGA-A2-A1G4	65	35.1489
50	12	TCGA-A2-A1G6	66	35.6942
70	22	TCGA-A2-A259	67	36.2396
39	107	TCGA-A2-A25B	68	36.785
50	52	TCGA-A2-A25C	69	37.3304
90	61	TCGA-A2-A25D	70	37.8758
34	64	TCGA-A2-A25E	71	38.4212
66	20	TCGA-A2-A25F	72	38.9666
55	24	TCGA-A2-A3KC	73	39.512
47	14	TCGA-A2-A3KD	74	40.0575
62	26	TCGA-A2-A3XS	75	40.6029
45	87	TCGA-A2-A3XT	76	41.1484
35	19	TCGA-A2-A3XU	77	41.6939
42	6	TCGA-A2-A3XW	78	42.2394
49	38	TCGA-A2-A3XX	79	42.7849
49	43	TCGA-A2-A3XY	80	43.3304
46	42	TCGA-A2-A3XZ	81	43.8759
67	13	TCGA-A2-A4RX	82	44.4214
46	11	TCGA-A2-A4RY	83	44.967
77	10	TCGA-A2-A4S0	84	45.5125
66	66	TCGA-A2-A4S1	85	46.058
62	31	TCGA-A2-A4S2	86	46.6036
59	68	TCGA-A2-A4S3	87	47.1492
46	523	TCGA-A7-A13D	88	47.6947
44	23	TCGA-A7-A13F	89	48.2403
79	217	TCGA-A7-A13G	90	48.7859
61	8	TCGA-A7-A13H
55	242	TCGA-A7-A26F
50	76	TCGA-A7-A26G
72	116	TCGA-A7-A26H
65	89	TCGA-A7-A26I
53	35	TCGA-A7-A2KD
71	18	TCGA-A7-A3IY
62	64	TCGA-A7-A3IZ
62	14	TCGA-A7-A3J0
63	25	TCGA-A7-A3J1
79	50	TCGA-A7-A3RF
70	24	TCGA-A7-A425
50	15	TCGA-A7-A426
40	62	TCGA-A7-A4SA
56	28	TCGA-A7-A4SB
62	26	TCGA-A7-A4SC
52	45	TCGA-A7-A4SD
54	98	TCGA-A7-A4SE
54	71	TCGA-A7-A4SF
47	21	TCGA-A7-A5ZW
48	34	TCGA-A7-A5ZX
51	47	TCGA-A7-A6VV
48	61	TCGA-A7-A6VW
48	105	TCGA-A7-A6VY
69	72	TCGA-A8-A06R
42	82	TCGA-A8-A075
51	23	TCGA-A8-A09V
50	17	TCGA-AC-A23E
76	40	TCGA-AC-A23G
90	4975	TCGA-AC-A23H
84	95	TCGA-AC-A2B8
78	83	TCGA-AC-A2BK
41	26	TCGA-AC-A2BM
65	12	TCGA-AC-A2FB
62	31	TCGA-AC-A2FE
40	11	TCGA-AC-A2FF
79	29	TCGA-AC-A2FG
87	33	TCGA-AC-A2FM
65	32	TCGA-AC-A2FO
58	821	TCGA-AC-A2QH
76	71	TCGA-AC-A2QI
48	7	TCGA-AC-A2QJ
46	91	TCGA-AC-A3BB
79	39	TCGA-AC-A3EH
68	343	TCGA-AC-A3OD
79	33	TCGA-AC-A3QP
50	30	TCGA-AC-A3TM
75	27	TCGA-AC-A3TN
66	62	TCGA-AC-A3W7
74	14	TCGA-AC-A3YI
66	19	TCGA-AC-A3YJ
63	50	TCGA-AC-A4ZE
76	154	TCGA-AC-A5EH
88	30	TCGA-AC-A5EI
74	50	TCGA-AC-A5XU
58	70	TCGA-AC-A62V
72	48	TCGA-AC-A62X
79	64	TCGA-AC-A62Y
47	17	TCGA-AC-A6IV
49	89	TCGA-AC-A6IX
43	25	TCGA-AC-A6NO
51	19	TCGA-AC-A7VB
56	20	TCGA-AC-A7VC
72	86	TCGA-AC-A8OQ
75	53	TCGA-AC-A8OR
71	56	TCGA-AC-A8OS
62	117	TCGA-AN-A0AT
59	26	TCGA-AN-A0XO
69	28	TCGA-AN-A0XP
55	31	TCGA-AN-A0XR
63	22	TCGA-AN-A0XS
54	13	TCGA-AN-A0XT
54	111	TCGA-AN-A0XU
67	27	TCGA-AN-A0XV
36	302	TCGA-AN-A0XW
41	55	TCGA-AO-A03V
61	21	TCGA-AO-A0J8
49	15	TCGA-AO-A0JG
38	137	TCGA-AO-A124
47	9	TCGA-AO-A12A
43	46	TCGA-AO-A12D
36	24	TCGA-AO-A12F
69	21	TCGA-AO-A12H
46	7	TCGA-AO-A1KO
77	41	TCGA-AO-A1KP
51	70	TCGA-AO-A1KR
69	38	TCGA-AO-A1KS
78	53	TCGA-AO-A1KT
61	64	TCGA-AQ-A04H
70	44	TCGA-AQ-A0Y5
84	33	TCGA-AQ-A1H2
49	40	TCGA-AQ-A1H3
51	56	TCGA-AQ-A54N
51	21	TCGA-AQ-A54O
55	74	TCGA-AQ-A7U7
43	56	TCGA-AR-A0TP
27	39	TCGA-AR-A0TQ
68	29	TCGA-AR-A0TR
46	76	TCGA-AR-A0TS
53	59	TCGA-AR-A0TT
66	61	TCGA-AR-A0TV
50	47	TCGA-AR-A0TW
43	46	TCGA-AR-A0TZ
73	267	TCGA-AR-A0U0
36	99	TCGA-AR-A0U1
47	104	TCGA-AR-A0U2
59	30	TCGA-AR-A0U3
51	99	TCGA-AR-A1AH
47	71	TCGA-AR-A1AI
83	34	TCGA-AR-A1AJ
70	61	TCGA-AR-A1AK
60	25	TCGA-AR-A1AL
52	13	TCGA-AR-A1AM
46	20	TCGA-AR-A1AN
47	84	TCGA-AR-A1AO
80	68	TCGA-AR-A1AP
49	36	TCGA-AR-A1AQ
50	49	TCGA-AR-A1AR
54	37	TCGA-AR-A1AS
62	28	TCGA-AR-A1AT
39	15	TCGA-AR-A1AU
68	37	TCGA-AR-A1AV
65	31	TCGA-AR-A1AW
64	21	TCGA-AR-A1AX
65	69	TCGA-AR-A1AY
46	30	TCGA-AR-A24K
26	45	TCGA-AR-A24L
38	19	TCGA-AR-A24M
54	33	TCGA-AR-A24N
43	17	TCGA-AR-A24O
47	23	TCGA-AR-A24P
45	21	TCGA-AR-A24R
61	48	TCGA-AR-A24S
46	16	TCGA-AR-A24T
47	48	TCGA-AR-A24U
52	24	TCGA-AR-A24V
55	17	TCGA-AR-A24W
52	57	TCGA-AR-A24X
57	46	TCGA-AR-A24Z
50	11	TCGA-AR-A252
50	35	TCGA-AR-A254
62	90	TCGA-AR-A255
55	50	TCGA-AR-A2LH
40	14	TCGA-AR-A2LJ
62	35	TCGA-AR-A2LK
70	32	TCGA-AR-A2LL
49	13	TCGA-AR-A2LM
65	37	TCGA-AR-A2LN
46	14	TCGA-AR-A2LO
59	12	TCGA-AR-A2LQ
49	54	TCGA-AR-A2LR
62	23	TCGA-AR-A5QM
68	24	TCGA-AR-A5QN
54	22	TCGA-AR-A5QP
68	69	TCGA-AR-A5QQ
73	48	TCGA-B6-A0I1
49	94	TCGA-B6-A0I6
81	32	TCGA-B6-A0IH
51	30	TCGA-B6-A0RH
60	47	TCGA-B6-A0RL
57	26	TCGA-B6-A0RM
60	26	TCGA-B6-A0RN
71	33	TCGA-B6-A0RO
73	25	TCGA-B6-A0RP
68	39	TCGA-B6-A0RQ
39	42	TCGA-B6-A0RT
40	49	TCGA-B6-A0RU
42	52	TCGA-B6-A0RV
58	17	TCGA-B6-A0WS
61	15	TCGA-B6-A0WT
67	24	TCGA-B6-A0WV
58	32	TCGA-B6-A0WW
40	32	TCGA-B6-A0WX
40	30	TCGA-B6-A0WY
50	75	TCGA-B6-A0WZ
54	18	TCGA-B6-A0X0
48	67	TCGA-B6-A0X1
62	21	TCGA-B6-A0X4
61	44	TCGA-B6-A0X5
67	32	TCGA-B6-A1KC
68	69	TCGA-B6-A1KF
63	23	TCGA-B6-A1KI
57	64	TCGA-B6-A1KN
62	36	TCGA-B6-A2IU
50	42	TCGA-B6-A3ZX
47	21	TCGA-B6-A401
47	34	TCGA-B6-A402
55	25	TCGA-B6-A408
44	45	TCGA-B6-A409
76	50	TCGA-B6-A40B
51	44	TCGA-B6-A40C
45	15	TCGA-BH-A0AU
52	65	TCGA-BH-A0AV
47	59	TCGA-BH-A0AZ
56	74	TCGA-BH-A0B0
40	61	TCGA-BH-A0B5
42	27	TCGA-BH-A0B7
60	25	TCGA-BH-A0BC
56	24	TCGA-BH-A0BF
73	36	TCGA-BH-A0BG
35	53	TCGA-BH-A0BL
54	20	TCGA-BH-A0BO
39	19	TCGA-BH-A0BQ
55	13	TCGA-BH-A0BS
56	27	TCGA-BH-A0BT
71	78	TCGA-BH-A0BW
61	31	TCGA-BH-A0C1
47	16	TCGA-BH-A0C3
48	47	TCGA-BH-A0C7
58	21	TCGA-BH-A0DD
62	26	TCGA-BH-A0DE
63	27	TCGA-BH-A0DH
63	34	TCGA-BH-A0DI
78	23	TCGA-BH-A0DO
42	25	TCGA-BH-A0DQ
41	14	TCGA-BH-A0DT
54	11	TCGA-BH-A0DV
62	54	TCGA-BH-A0DX
53	18	TCGA-BH-A0E9
72	24	TCGA-BH-A0EA
51	15	TCGA-BH-A0EI
46	13	TCGA-BH-A0H3
45	90	TCGA-BH-A0H5
78	28	TCGA-BH-A0HI
67	21	TCGA-BH-A0HN
59	25	TCGA-BH-A0RX
58	18	TCGA-BH-A0W3
46	30	TCGA-BH-A0W4
77	20	TCGA-BH-A0W5
82	96	TCGA-BH-A0WA
50	40	TCGA-BH-A18F
81	1055	TCGA-BH-A18G
63	49	TCGA-BH-A18H
53	14	TCGA-BH-A18I
56	75	TCGA-BH-A18J
46	56	TCGA-BH-A18K
50	47	TCGA-BH-A18L
39	12	TCGA-BH-A18M
88	27	TCGA-BH-A18N
56	90	TCGA-BH-A18Q
50	30	TCGA-BH-A18R
79	25	TCGA-BH-A18S
70	77	TCGA-BH-A18T
78	59	TCGA-BH-A1EN
68	38	TCGA-BH-A1EO
35	50	TCGA-BH-A1ES
55	29	TCGA-BH-A1ET
83	4	TCGA-BH-A1EU
45	85	TCGA-BH-A1EV
38	14	TCGA-BH-A1EW
67	23	TCGA-BH-A1EX
79	53	TCGA-BH-A1EY
80	65	TCGA-BH-A1F0
53	61	TCGA-BH-A1F2
62	52	TCGA-BH-A1F5
51	38	TCGA-BH-A1F6
78	100	TCGA-BH-A1FC
31	35	TCGA-BH-A1FE
88	24	TCGA-BH-A1FG
47	34	TCGA-BH-A1FH
66	28	TCGA-BH-A1FJ
69	21	TCGA-BH-A1FL
44	52	TCGA-BH-A1FM
73	19	TCGA-BH-A1FR
44	102	TCGA-BH-A1FU
64	20	TCGA-BH-A201
60	25	TCGA-BH-A202
78	69	TCGA-BH-A203
80	37	TCGA-BH-A204
48	71	TCGA-BH-A208
77	108	TCGA-BH-A209
50	27	TCGA-BH-A28O
46	15	TCGA-BH-A28Q
45	504	TCGA-BH-A2L8
75	31	TCGA-BH-A42T
80	23	TCGA-BH-A42U
41	42	TCGA-BH-A42V
51	80	TCGA-BH-A5IZ
63	62	TCGA-BH-A5J0
46	32	TCGA-BH-A6R8
61	12	TCGA-BH-A6R9
87	43	TCGA-BH-A8FY
58	61	TCGA-BH-A8FZ
54	20	TCGA-BH-A8G0
53	24	TCGA-BH-AB28
67	62	TCGA-C8-A12L
70	46	TCGA-C8-A12M
58	21	TCGA-C8-A12N
50	24	TCGA-C8-A12O
78	111	TCGA-C8-A12Q
43	162	TCGA-C8-A12T
46	41	TCGA-C8-A12U
55	44	TCGA-C8-A12V
49	42	TCGA-C8-A12W
62	56	TCGA-C8-A12X
44	27	TCGA-C8-A12Y
45	46	TCGA-C8-A12Z
52	36	TCGA-C8-A130
82	55	TCGA-C8-A131
56	60	TCGA-C8-A132
65	33	TCGA-C8-A133
52	92	TCGA-C8-A134
64	56	TCGA-C8-A135
34	49	TCGA-C8-A137
54	40	TCGA-C8-A138
59	55	TCGA-C8-A1HE
48	30	TCGA-C8-A1HF
50	35	TCGA-C8-A1HG
40	43	TCGA-C8-A1HI
53	98	TCGA-C8-A1HJ
53	58	TCGA-C8-A1HK
38	26	TCGA-C8-A1HL
56	50	TCGA-C8-A1HN
34	39	TCGA-C8-A1HO
47	74	TCGA-C8-A26V
58	55	TCGA-C8-A26W
58	83	TCGA-C8-A26X
59	39	TCGA-C8-A26Z
29	32	TCGA-C8-A273
61	44	TCGA-C8-A278
48	28	TCGA-C8-A27A
68	41	TCGA-C8-A3M8
49	41	TCGA-C8-A8HR
49	21	TCGA-C8-A9FZ
52	68	TCGA-D8-A13Y
51	72	TCGA-D8-A13Z
62	107	TCGA-D8-A140
40	20	TCGA-D8-A141
74	113	TCGA-D8-A142
51	47	TCGA-D8-A143
80	33	TCGA-D8-A145
57	35	TCGA-D8-A146
54	46	TCGA-D8-A1JB
59	91	TCGA-D8-A1JC
41	103	TCGA-D8-A1JD
62	27	TCGA-D8-A1JE
79	43	TCGA-D8-A1JF
56	26	TCGA-D8-A1JH
54	39	TCGA-D8-A1JI
54	68	TCGA-D8-A1JJ
59	47	TCGA-D8-A1JM
73	130	TCGA-D8-A1JP
77	21	TCGA-D8-A1JS
70	42	TCGA-D8-A1JT
51	16	TCGA-D8-A1JU
81	48	TCGA-D8-A1X5
80	39	TCGA-D8-A1X6
40	41	TCGA-D8-A1X7
62	62	TCGA-D8-A1X8
66	101	TCGA-D8-A1X9
64	24	TCGA-D8-A1XA
62	31	TCGA-D8-A1XB
85	22	TCGA-D8-A1XC
45	40	TCGA-D8-A1XF
86	49	TCGA-D8-A1XG
76	71	TCGA-D8-A1XJ
34	85	TCGA-D8-A1XL
57	57	TCGA-D8-A1XM
56	19	TCGA-D8-A1XO
56	27	TCGA-D8-A1XR
48	22	TCGA-D8-A1XS
61	28	TCGA-D8-A1XT
56	23	TCGA-D8-A1XU
84	27	TCGA-D8-A1XV
53	95	TCGA-D8-A1XW
74	33	TCGA-D8-A1XY
81	62	TCGA-D8-A1XZ
65	65	TCGA-D8-A1Y0
71	22	TCGA-D8-A1Y2
61	49	TCGA-D8-A1Y3
66	10	TCGA-D8-A27E
40	61	TCGA-D8-A27F
75	911	TCGA-D8-A27G
58	31	TCGA-D8-A27I
47	19	TCGA-D8-A27K
49	40	TCGA-D8-A27L
59	80	TCGA-D8-A27M
36	40	TCGA-D8-A27N
64	19	TCGA-D8-A27P
41	28	TCGA-D8-A27R
53	17	TCGA-D8-A27T
55	32	TCGA-D8-A27W
54	16	TCGA-D8-A3Z5
56	27	TCGA-D8-A3Z6
68	66	TCGA-D8-A4Z1
79	35	TCGA-D8-A73W
53	33	TCGA-D8-A73X
41	18	TCGA-E2-A10A
37	29	TCGA-E2-A14N
76	27	TCGA-E2-A14O
79	78	TCGA-E2-A14P
50	27	TCGA-E2-A14Q
62	116	TCGA-E2-A14R
65	25	TCGA-E2-A14S
52	30	TCGA-E2-A14T
74	13	TCGA-E2-A14U
53	91	TCGA-E2-A14V
78	74	TCGA-E2-A14W
55	24	TCGA-E2-A14X
35	31	TCGA-E2-A14Y
64	72	TCGA-E2-A14Z
48	62	TCGA-E2-A150
51	15	TCGA-E2-A153
68	40	TCGA-E2-A154
58	56	TCGA-E2-A155
61	19	TCGA-E2-A156
45	81	TCGA-E2-A15A
61	24	TCGA-E2-A15C
47	20	TCGA-E2-A15D
40	63	TCGA-E2-A15E
76	55	TCGA-E2-A15G
38	27	TCGA-E2-A15H
44	10	TCGA-E2-A15I
51	21	TCGA-E2-A15J
58	72	TCGA-E2-A15K
65	26	TCGA-E2-A15L
66	92	TCGA-E2-A15M
89	28	TCGA-E2-A15O
61	22	TCGA-E2-A15P
64	32	TCGA-E2-A15R
34	54	TCGA-E2-A15S
65	26	TCGA-E2-A15T
63	53	TCGA-E2-A1AZ
50	49	TCGA-E2-A1B0
45	47	TCGA-E2-A1B1
74	29	TCGA-E2-A1B4
46	35	TCGA-E2-A1B5
44	33	TCGA-E2-A1B6
63	30	TCGA-E2-A1BC
53	28	TCGA-E2-A1BD
61	27	TCGA-E2-A1IE
74	12	TCGA-E2-A1IF
45	38	TCGA-E2-A1IG
80	73	TCGA-E2-A1IH
51	26	TCGA-E2-A1II
57	18	TCGA-E2-A1IJ
71	12	TCGA-E2-A1IK
78	22	TCGA-E2-A1IL
37	10	TCGA-E2-A1IO
60	31	TCGA-E2-A1IU
44	24	TCGA-E2-A1L6
40	65	TCGA-E2-A1L7
52	40	TCGA-E2-A1L8
40	22	TCGA-E2-A1L9
59	112	TCGA-E2-A1LA
41	42	TCGA-E2-A1LB
71	75	TCGA-E2-A1LE
57	25	TCGA-E2-A1LI
84	35	TCGA-E2-A1LK
73	76	TCGA-E2-A1LL
46	73	TCGA-E2-A1LS
78	78	TCGA-E2-A2P5
43	9	TCGA-E2-A3DX
69	34	TCGA-E2-A56Z
47	20	TCGA-E2-A570
72	19	TCGA-E2-A572
48	50	TCGA-E2-A573
44	111	TCGA-E2-A574
69	40	TCGA-E2-A576
90	63	TCGA-E2-A9RU
70	28	TCGA-E9-A1N3
41	30	TCGA-E9-A1N4
45	57	TCGA-E9-A1N5
48	33	TCGA-E9-A1N8
58	58	TCGA-E9-A1N9
58	97	TCGA-E9-A1NA
75	90	TCGA-E9-A1ND
28	47	TCGA-E9-A1NE
60	70	TCGA-E9-A1NF
62	19	TCGA-E9-A1NG
71	29	TCGA-E9-A1NH
61	19	TCGA-E9-A1QZ
58	24	TCGA-E9-A1R0
51	58	TCGA-E9-A1R2
70	18	TCGA-E9-A1R3
63	38	TCGA-E9-A1R5
63	28	TCGA-E9-A1R6
64	42	TCGA-E9-A1R7
48	21	TCGA-E9-A1RA
40	31	TCGA-E9-A1RB
56	41	TCGA-E9-A1RC
67	18	TCGA-E9-A1RD
74	59	TCGA-E9-A1RE
62	48	TCGA-E9-A1RG
63	89	TCGA-E9-A1RH
43	19	TCGA-E9-A1RI
42	25	TCGA-E9-A227
58	36	TCGA-E9-A228
37	23	TCGA-E9-A229
74	51	TCGA-E9-A22A
71	58	TCGA-E9-A22B
38	26	TCGA-E9-A22D
47	100	TCGA-E9-A22G
42	19	TCGA-E9-A22H
52	74	TCGA-E9-A243
54	93	TCGA-E9-A244
47	32	TCGA-E9-A245
51	20	TCGA-E9-A248
45	18	TCGA-E9-A249
69	19	TCGA-E9-A24A
71	88	TCGA-E9-A295
72	61	TCGA-E9-A2JS
63	25	TCGA-E9-A2JT
49	62	TCGA-E9-A3HO
78	27	TCGA-E9-A3Q9
33	66	TCGA-E9-A3QA
48	28	TCGA-E9-A3X8
85	29	TCGA-E9-A54X
63	41	TCGA-E9-A54Y
60	24	TCGA-E9-A5FK
65	96	TCGA-E9-A5FL
41	22	TCGA-E9-A5UO
63	19	TCGA-E9-A5UP
45	17	TCGA-E9-A6HE
80	106	TCGA-EW-A1IW
48	48	TCGA-EW-A1IX
38	28	TCGA-EW-A1IY
38	24	TCGA-EW-A1J1
50	37	TCGA-EW-A1J2
61	46	TCGA-EW-A1J3
70	37	TCGA-EW-A1J6
56	108	TCGA-EW-A1OV
43	36	TCGA-EW-A1OX
63	54	TCGA-EW-A1OY
56	50	TCGA-EW-A1OZ
55	23	TCGA-EW-A1P0
68	36	TCGA-EW-A1P1
48	19	TCGA-EW-A1P3
43	77	TCGA-EW-A1P4
77	11	TCGA-EW-A1P5
64	19	TCGA-EW-A1P6
59	22	TCGA-EW-A1P7
58	42	TCGA-EW-A1P8
59	46	TCGA-EW-A1PA
66	106	TCGA-EW-A1PC
61	88	TCGA-EW-A1PD
56	27	TCGA-EW-A1PE
53	17	TCGA-EW-A1PG
52	54	TCGA-EW-A1PH
41	36	TCGA-EW-A2FS
39	24	TCGA-EW-A2FV
52	13	TCGA-EW-A2FW
75	47	TCGA-EW-A423
34	21	TCGA-EW-A6S9
59	75	TCGA-EW-A6SA
62	68	TCGA-EW-A6SB
60	30	TCGA-EW-A6SC
32	47	TCGA-EW-A6SD
63	114	TCGA-GI-A2C8
69	491	TCGA-GM-A2D9
46	31	TCGA-GM-A2DA
62	115	TCGA-GM-A2DB
57	14	TCGA-GM-A2DC
53	57	TCGA-GM-A2DD
53	37	TCGA-GM-A2DF
52	56	TCGA-GM-A2DI
58	29	TCGA-GM-A2DK
50	43	TCGA-GM-A2DL
57	19	TCGA-GM-A2DM
58	23	TCGA-GM-A2DN
63	66	TCGA-GM-A3NW
72	37	TCGA-GM-A3NY
46	8	TCGA-GM-A3XG
49	92	TCGA-GM-A3XL
44	14	TCGA-GM-A3XN
67	23	TCGA-GM-A4E0
63	32	TCGA-GM-A5PV
65	26	TCGA-GM-A5PX
56	73	TCGA-HN-A2NL
45	17	TCGA-HN-A2OB
49	84	TCGA-JL-A3YW
46	27	TCGA-JL-A3YX
44	22	TCGA-LD-A66U
52	37	TCGA-LD-A7W5
54	29	TCGA-LD-A7W6
73	19	TCGA-LD-A9QF
61	15	TCGA-LL-A440
62	70	TCGA-LL-A441
84	32	TCGA-LL-A50Y
64	67	TCGA-LL-A5YL
88	24	TCGA-LL-A5YM
46	26	TCGA-LL-A5YN
50	56	TCGA-LL-A5YO
49	80	TCGA-LL-A5YP
90	58	TCGA-LL-A6FP
50	33	TCGA-LL-A6FR
67	133	TCGA-LL-A73Y
55	44	TCGA-LL-A73Z
61	51	TCGA-LL-A740
49	79	TCGA-LL-A7SZ
70	36	TCGA-LL-A7T0
69	44	TCGA-LL-A9Q3
73	87	TCGA-LQ-A4E4
44	15	TCGA-MS-A51U
59	25	TCGA-OK-A5Q2
71	31	TCGA-OL-A5D6
70	51	TCGA-OL-A5D7
40	17	TCGA-OL-A5D8
61	83	TCGA-OL-A5DA
63	23	TCGA-OL-A5RU
43	13	TCGA-OL-A5RV
51	22	TCGA-OL-A5RX
52	11	TCGA-OL-A5RY
57	99	TCGA-OL-A5RZ
66	25	TCGA-OL-A5S0
36	43	TCGA-OL-A66I
80	51	TCGA-OL-A66J
72	31	TCGA-OL-A66K
71	63	TCGA-OL-A66L
59	29	TCGA-OL-A66N
39	20	TCGA-OL-A66O
75	80	TCGA-OL-A66P
43	37	TCGA-OL-A6VO
49	70	TCGA-OL-A6VQ
48	24	TCGA-OL-A6VR
67	51	TCGA-OL-A97C
72	105	TCGA-PE-A5DC
64	59	TCGA-PE-A5DD
41	464	TCGA-PE-A5DE
54	116	TCGA-PL-A8LV
35	29	TCGA-PL-A8LX
30	8	TCGA-PL-A8LY
29	89	TCGA-PL-A8LZ
64	24	TCGA-S3-A6ZF
71	30	TCGA-S3-A6ZG
29	33	TCGA-S3-A6ZH
63	45	TCGA-S3-AA0Z
67	62	TCGA-S3-AA11
82	34	TCGA-S3-AA12
47	15	TCGA-S3-AA14
51	37	TCGA-S3-AA15
64	103	TCGA-S3-AA17
73	90	TCGA-UL-AAZ6
75	25	TCGA-V7-A7HQ
66	18	TCGA-W8-A86G
55	38	TCGA-WT-AB41
77	31	TCGA-WT-AB44
46	36	TCGA-XX-A899
61	20	TCGA-Z7-A8R5
46	65	TCGA-Z7-A8R6

## Sheet: Fig 2b
Age	Observed number of mutations	Patient ID (TCGA)	Age	Expected number of mutations
61	103	TCGA-3L-AA1B	5	9.78386
67	76	TCGA-4N-A93T	6	11.6167
74	146	TCGA-5M-AAT4	7	13.5801
40	1360	TCGA-5M-AAT6	8	15.6559
76	95	TCGA-5M-AATE	9	17.8104
85	71	TCGA-A6-2671	10	20.0191
71	67	TCGA-A6-2674	11	22.2658
78	78	TCGA-A6-2675	12	24.54
43	18	TCGA-A6-2678	13	26.8345
73	119	TCGA-A6-2679	14	29.1444
70	69	TCGA-A6-2682	15	31.4664
48	43	TCGA-A6-2685	16	33.7977
71	794	TCGA-A6-3809	17	36.1367
79	146	TCGA-A6-4105	18	38.4819
57	162	TCGA-A6-4107	19	40.8321
65	99	TCGA-A6-5657	20	43.1866
73	107	TCGA-A6-5660	21	45.5446
46	49	TCGA-A6-5662	22	47.9057
80	40	TCGA-A6-5664	23	50.2694
40	53	TCGA-A6-5667	24	52.6353
55	95	TCGA-A6-6137	25	55.0032
61	98	TCGA-A6-6138	26	57.3728
62	107	TCGA-A6-6140	27	59.7439
31	1062	TCGA-A6-6141	28	62.1163
56	54	TCGA-A6-6142	29	64.4899
56	82	TCGA-A6-6648	30	66.8646
66	90	TCGA-A6-6649	31	69.2402
55	87	TCGA-A6-6651	32	71.6166
59	68	TCGA-A6-6652	33	73.9938
65	104	TCGA-A6-6654	34	76.3717
82	141	TCGA-A6-6782	35	78.7502
56	38	TCGA-A6-A567	36	81.1293
57	67	TCGA-A6-A56B	37	83.5089
58	69	TCGA-AA-3488	38	85.889
75	97	TCGA-AA-3489	39	88.2695
55	70	TCGA-AA-3494	40	90.6505
79	92	TCGA-AA-3495	41	93.0318
77	120	TCGA-AA-3506	42	95.4134
54	62	TCGA-AA-3509	43	97.7954
70	3093	TCGA-AA-3510	44	100.178
64	108	TCGA-AA-3511	45	102.56
81	16	TCGA-AA-3514	46	104.943
63	18	TCGA-AA-3519	47	107.326
87	20	TCGA-AA-3521	48	109.709
85	11	TCGA-AA-3524	49	112.093
90	21	TCGA-AA-3527	50	114.476
63	17	TCGA-AA-3532	51	116.86
78	19	TCGA-AA-3534	52	119.244
54	16	TCGA-AA-3538	53	121.628
68	24	TCGA-AA-3544	54	124.013
71	14	TCGA-AA-3548	55	126.397
69	12	TCGA-AA-3549	56	128.782
78	13	TCGA-AA-3556	57	131.167
70	17	TCGA-AA-3558	58	133.551
72	18	TCGA-AA-3560	59	135.936
72	13	TCGA-AA-3561	60	138.321
68	64	TCGA-AA-3655	61	140.707
51	96	TCGA-AA-3660	62	143.092
80	73	TCGA-AA-3662	63	145.477
65	137	TCGA-AA-3712	64	147.863
71	1745	TCGA-AA-3864	65	150.248
65	4611	TCGA-AA-3977	66	152.634
61	5042	TCGA-AA-3984	67	155.02
75	4525	TCGA-AA-A00N	68	157.405
70	10	TCGA-AA-A00Z	69	159.791
46	7138	TCGA-AA-A010	70	162.177
73	68	TCGA-AD-6888	71	164.563
76	1307	TCGA-AD-6889	72	166.949
65	80	TCGA-AD-6890	73	169.335
84	123	TCGA-AD-6899	74	171.721
58	77	TCGA-AD-6963	75	174.108
62	95	TCGA-AD-6965	76	176.494
51	79	TCGA-AD-A5EK	77	178.88
59	347	TCGA-AM-5820	78	181.266
68	990	TCGA-AM-5821	79	183.653
80	98	TCGA-AU-3779	80	186.039
65	96	TCGA-AY-5543	81	188.426
66	93	TCGA-AY-6386	82	190.812
54	68	TCGA-AY-A71X	83	193.199
44	70	TCGA-AY-A8YK	84	195.585
47	56	TCGA-AZ-4308	85	197.972
84	717	TCGA-AZ-4615	86	200.359
79	71	TCGA-AZ-4681	87	202.745
61	57	TCGA-AZ-4682	88	205.132
43	66	TCGA-AZ-5403	89	207.519
51	80	TCGA-AZ-5407	90	209.906
72	248	TCGA-AZ-6599
64	122	TCGA-AZ-6600
77	53	TCGA-AZ-6603
77	100	TCGA-AZ-6605
81	113	TCGA-AZ-6606
69	65	TCGA-AZ-6607
45	38	TCGA-CA-5255
54	61	TCGA-CA-5256
52	60	TCGA-CA-5796
56	60	TCGA-CA-5797
63	70	TCGA-CA-6715
65	117	TCGA-CA-6716
46	3197	TCGA-CA-6718
46	80	TCGA-CK-4947
68	162	TCGA-CK-4950
48	125	TCGA-CK-4952
81	53	TCGA-CK-5912
81	119	TCGA-CK-5914
63	64	TCGA-CK-5915
45	49	TCGA-CK-6748
88	148	TCGA-CK-6751
69	128	TCGA-CM-4744
53	64	TCGA-CM-4748
62	67	TCGA-CM-4751
58	98	TCGA-CM-4752
82	121	TCGA-CM-5341
39	44	TCGA-CM-5344
72	167	TCGA-CM-5348
68	101	TCGA-CM-5349
44	85	TCGA-CM-5860
80	79	TCGA-CM-5862
60	40	TCGA-CM-5863
60	204	TCGA-CM-5864
59	92	TCGA-CM-5868
74	81	TCGA-CM-6163
46	64	TCGA-CM-6164
74	104	TCGA-CM-6165
48	66	TCGA-CM-6166
57	54	TCGA-CM-6167
67	79	TCGA-CM-6169
73	84	TCGA-CM-6170
70	86	TCGA-CM-6172
35	65	TCGA-CM-6675
75	105	TCGA-CM-6677
63	115	TCGA-CM-6678
58	53	TCGA-CM-6679
78	64	TCGA-CM-6680
83	78	TCGA-D5-5537
60	93	TCGA-D5-5538
60	100	TCGA-D5-5539
63	53	TCGA-D5-5541
75	157	TCGA-D5-6531
68	158	TCGA-D5-6533
62	151	TCGA-D5-6534
80	151	TCGA-D5-6535
73	79	TCGA-D5-6536
64	79	TCGA-D5-6537
45	89	TCGA-D5-6539
66	880	TCGA-D5-6540
49	61	TCGA-D5-6541
51	66	TCGA-D5-6898
77	89	TCGA-D5-6920
76	84	TCGA-D5-6922
57	78	TCGA-D5-6923
68	135	TCGA-D5-6924
65	98	TCGA-D5-6926
77	310	TCGA-D5-6931
69	126	TCGA-D5-6932
79	91	TCGA-D5-7000
71	160	TCGA-DM-A0X9
79	113	TCGA-DM-A1D0
88	93	TCGA-DM-A1D6
82	130	TCGA-DM-A1D7
50	156	TCGA-DM-A1D8
67	133	TCGA-DM-A1D9
68	52	TCGA-DM-A1DB
82	119	TCGA-DM-A1HA
70	127	TCGA-DM-A280
60	81	TCGA-DM-A282
71	155	TCGA-DM-A285
68	83	TCGA-DM-A288
78	97	TCGA-DM-A28A
74	88	TCGA-DM-A28C
72	72	TCGA-DM-A28E
73	249	TCGA-DM-A28F
75	112	TCGA-DM-A28G
75	75	TCGA-DM-A28K
63	63	TCGA-DM-A28M
61	122	TCGA-F4-6459
51	134	TCGA-F4-6460
41	115	TCGA-F4-6461
51	60	TCGA-F4-6463
60	115	TCGA-F4-6569
60	59	TCGA-F4-6704
58	58	TCGA-F4-6805
59	78	TCGA-F4-6806
51	168	TCGA-F4-6807
54	119	TCGA-F4-6808
52	147	TCGA-F4-6809
77	104	TCGA-F4-6854
45	684	TCGA-F4-6856
57	8635	TCGA-F5-6814
75	152	TCGA-G4-6294
55	68	TCGA-G4-6297
69	156	TCGA-G4-6299
71	94	TCGA-G4-6306
37	57	TCGA-G4-6307
69	95	TCGA-G4-6310
80	133	TCGA-G4-6311
76	138	TCGA-G4-6314
66	127	TCGA-G4-6315
50	74	TCGA-G4-6323
77	99	TCGA-G4-6625
90	117	TCGA-G4-6626
68	96	TCGA-NH-A50T
42	78	TCGA-NH-A50U
58	77	TCGA-NH-A6GA
71	121	TCGA-NH-A6GB
66	106	TCGA-NH-A6GC
79	98	TCGA-NH-A8F8
64	121	TCGA-QG-A5YV
84	201	TCGA-QL-A97D
51	133	TCGA-RU-A8FL
44	134	TCGA-SS-A7HO
82	160	TCGA-T9-A92H

## Sheet: Fig 2c
Age	Observed number of mutations	Patient ID (TCGA)	Age	Expected number of mutations
70	248	TCGA-05-4244	5	1.94145
67	363	TCGA-05-4249	6	2.15336
79	399	TCGA-05-4250	7	2.38036
68	2001	TCGA-05-4382	8	2.62037
66	142	TCGA-05-4384	9	2.86947
70	229	TCGA-05-4389	10	3.12483
58	638	TCGA-05-4390	11	3.38458
65	950	TCGA-05-4397	12	3.64752
47	881	TCGA-05-4398	13	3.91281
57	119	TCGA-05-4402	14	4.17988
74	434	TCGA-05-4405	15	4.44834
62	1311	TCGA-05-4410	16	4.71789
57	232	TCGA-05-4415	17	4.98831
51	387	TCGA-05-4417	18	5.25946
69	310	TCGA-05-4418	19	5.53119
41	333	TCGA-05-4420	20	5.80341
68	40	TCGA-05-4422	21	6.07604
70	808	TCGA-05-4424	22	6.34903
70	32	TCGA-05-4425	23	6.62231
71	46	TCGA-05-4426	24	6.89586
59	338	TCGA-05-4430	25	7.16963
66	689	TCGA-05-4432	26	7.4436
82	25	TCGA-05-4433	27	7.71775
67	43	TCGA-05-4434	28	7.99204
67	81	TCGA-05-5420	29	8.26648
65	149	TCGA-05-5423	30	8.54103
68	654	TCGA-05-5425	31	8.8157
57	460	TCGA-05-5428	32	9.09046
60	29	TCGA-05-5429	33	9.36531
69	107	TCGA-05-5715	34	9.64024
57	116	TCGA-35-3615	35	9.91524
61	469	TCGA-35-5375	36	10.1903
66	696	TCGA-38-4625	37	10.4654
57	248	TCGA-38-4626	38	10.7406
65	128	TCGA-38-4628	39	11.0159
68	303	TCGA-38-4629	40	11.2911
75	108	TCGA-38-4630	41	11.5665
72	848	TCGA-38-4631	42	11.8418
42	563	TCGA-38-4632	43	12.1172
70	53	TCGA-38-6178	44	12.3927
72	65	TCGA-38-7271	45	12.6682
80	13	TCGA-38-A44F	46	12.9437
65	234	TCGA-44-2655	47	13.2192
59	967	TCGA-44-2656	48	13.4947
74	474	TCGA-44-2657	49	13.7703
65	474	TCGA-44-2659	50	14.0459
69	41	TCGA-44-2661	51	14.3215
65	203	TCGA-44-2662	52	14.5972
55	50	TCGA-44-2665	53	14.8728
43	31	TCGA-44-2666	54	15.1485
51	293	TCGA-44-2668	55	15.4242
74	190	TCGA-44-3396	56	15.6999
77	205	TCGA-44-3398	57	15.9756
71	32	TCGA-44-3919	58	16.2514
60	577	TCGA-44-4112	59	16.5271
53	130	TCGA-44-5643	60	16.8029
61	33	TCGA-44-5645	61	17.0787
62	347	TCGA-44-6145	62	17.3545
64	40	TCGA-44-6146	63	17.6303
60	7	TCGA-44-6148	64	17.9061
56	366	TCGA-44-6774	65	18.1819
72	63	TCGA-44-6775	66	18.4577
60	269	TCGA-44-6776	67	18.7336
59	468	TCGA-44-6778	68	19.0094
50	97	TCGA-44-6779	69	19.2853
70	150	TCGA-44-7659	70	19.5611
72	412	TCGA-44-7660	71	19.837
69	327	TCGA-44-7661	72	20.1129
61	643	TCGA-44-7662	73	20.3888
49	533	TCGA-44-7667	74	20.6647
59	521	TCGA-44-7669	75	20.9406
47	1306	TCGA-44-7670	76	21.2165
52	187	TCGA-44-7672	77	21.4924
54	885	TCGA-44-8117	78	21.7683
73	712	TCGA-44-8119	79	22.0442
58	691	TCGA-44-8120	80	22.3201
73	336	TCGA-44-A479	81	22.5961
78	207	TCGA-44-A47A	82	22.872
79	44	TCGA-44-A47B	83	23.1479
74	91	TCGA-44-A47F	84	23.4239
73	68	TCGA-44-A47G	85	23.6998
73	545	TCGA-44-A4SS	86	23.9758
67	142	TCGA-44-A4SU	87	24.2517
72	172	TCGA-49-4486	88	24.5277
72	425	TCGA-49-4487	89	24.8037
45	47	TCGA-49-4490	90	25.0796
77	228	TCGA-49-4494
67	46	TCGA-49-4501
61	223	TCGA-49-4505
68	124	TCGA-49-4506
73	213	TCGA-49-4507
51	92	TCGA-49-4510
69	35	TCGA-49-4512
79	371	TCGA-49-4514
70	299	TCGA-49-6742
81	875	TCGA-49-6743
64	261	TCGA-49-6744
82	133	TCGA-49-6745
68	323	TCGA-49-6761
46	587	TCGA-49-6767
63	67	TCGA-49-AAQV
57	142	TCGA-49-AAR0
51	1412	TCGA-49-AARE
41	829	TCGA-49-AARQ
52	153	TCGA-4B-A93V
42	134	TCGA-50-5051
74	192	TCGA-50-5072
75	344	TCGA-50-5931
85	66	TCGA-50-5939
55	445	TCGA-50-5941
67	68	TCGA-50-5942
72	1065	TCGA-50-6590
63	59	TCGA-50-6591
79	40	TCGA-50-6597
84	90	TCGA-50-6673
60	273	TCGA-50-7109
63	66	TCGA-50-8457
68	98	TCGA-50-8459
76	936	TCGA-53-7626
51	158	TCGA-53-7813
63	600	TCGA-53-A4EZ
55	207	TCGA-55-1596
60	21	TCGA-55-6543
59	234	TCGA-55-6971
81	49	TCGA-55-6978
56	40	TCGA-55-6980
81	127	TCGA-55-6983
58	578	TCGA-55-6985
74	27	TCGA-55-6986
70	527	TCGA-55-7281
76	241	TCGA-55-7283
64	270	TCGA-55-7574
76	241	TCGA-55-7724
68	150	TCGA-55-7725
72	104	TCGA-55-7726
64	98	TCGA-55-7728
76	147	TCGA-55-7815
64	157	TCGA-55-7903
50	318	TCGA-55-7910
61	390	TCGA-55-7913
71	205	TCGA-55-7914
73	742	TCGA-55-7995
59	21	TCGA-55-8087
56	1359	TCGA-55-8089
75	611	TCGA-55-8092
67	167	TCGA-55-8096
60	106	TCGA-55-8097
69	495	TCGA-55-8203
56	29	TCGA-55-8206
73	298	TCGA-55-8208
61	179	TCGA-55-8299
58	311	TCGA-55-8301
62	53	TCGA-55-8505
53	1167	TCGA-55-8507
73	642	TCGA-55-8511
41	51	TCGA-55-8512
77	1	TCGA-55-8513
70	318	TCGA-55-8514
76	261	TCGA-55-8614
67	144	TCGA-55-8615
72	18	TCGA-55-8619
75	55	TCGA-55-8621
63	469	TCGA-55-A48X
69	374	TCGA-55-A48Y
60	53	TCGA-55-A48Z
78	1499	TCGA-55-A490
81	433	TCGA-55-A491
70	324	TCGA-55-A492
54	328	TCGA-55-A493
61	269	TCGA-55-A494
88	852	TCGA-55-A4DF
80	31	TCGA-55-A57B
65	124	TCGA-62-8394
80	66	TCGA-62-8395
70	25	TCGA-62-8397
55	89	TCGA-62-8398
73	59	TCGA-62-8402
65	1038	TCGA-62-A46O
65	304	TCGA-62-A46P
54	184	TCGA-62-A46R
73	122	TCGA-62-A46S
71	44	TCGA-62-A46U
70	32	TCGA-62-A46Y
84	103	TCGA-62-A470
64	119	TCGA-62-A471
70	55	TCGA-62-A472
58	695	TCGA-64-1676
58	585	TCGA-64-1679
63	43	TCGA-64-1680
60	158	TCGA-64-5774
71	571	TCGA-64-5775
60	537	TCGA-64-5778
61	418	TCGA-64-5779
74	198	TCGA-64-5815
52	120	TCGA-67-6215
57	29	TCGA-67-6216
73	67	TCGA-69-7760
84	31	TCGA-69-7761
69	70	TCGA-69-7763
75	92	TCGA-69-7764
42	278	TCGA-69-7973
54	564	TCGA-69-7974
59	660	TCGA-69-7978
71	1694	TCGA-69-7979
70	886	TCGA-69-7980
59	172	TCGA-69-8253
85	81	TCGA-69-8254
71	337	TCGA-69-8255
60	604	TCGA-69-A59K
60	80	TCGA-71-8520
80	354	TCGA-73-4658
66	243	TCGA-73-4659
65	229	TCGA-73-4662
52	470	TCGA-73-4666
69	393	TCGA-73-4670
59	69	TCGA-73-4675
45	103	TCGA-73-4676
58	119	TCGA-73-7498
81	57	TCGA-73-7499
52	245	TCGA-78-7145
71	457	TCGA-78-7146
67	419	TCGA-78-7147
71	267	TCGA-78-7148
71	149	TCGA-78-7149
59	485	TCGA-78-7150
65	211	TCGA-78-7152
65	123	TCGA-78-7153
72	258	TCGA-78-7154
68	1721	TCGA-78-7155
62	354	TCGA-78-7156
59	301	TCGA-78-7158
61	65	TCGA-78-7160
69	223	TCGA-78-7161
75	79	TCGA-78-7162
60	48	TCGA-78-7163
77	109	TCGA-78-7167
53	992	TCGA-78-7220
45	206	TCGA-78-7535
72	163	TCGA-78-7537
75	551	TCGA-78-7539
56	436	TCGA-78-7542
67	187	TCGA-78-7633
59	845	TCGA-78-8640
77	116	TCGA-78-8655
69	273	TCGA-78-8660
53	1354	TCGA-78-8662
59	272	TCGA-83-5908
52	51	TCGA-86-6562
61	86	TCGA-86-7714
69	53	TCGA-86-7953
68	249	TCGA-86-7954
61	252	TCGA-86-8054
79	41	TCGA-86-8055
63	288	TCGA-86-8056
62	69	TCGA-86-8074
66	33	TCGA-86-8075
42	73	TCGA-86-8076
63	109	TCGA-86-8278
54	43	TCGA-86-8280
75	267	TCGA-86-8281
44	1292	TCGA-86-8358
52	190	TCGA-86-8359
61	22	TCGA-86-8668
64	166	TCGA-86-8669
72	34	TCGA-86-8671
61	518	TCGA-86-8673
63	59	TCGA-86-A4P7
78	761	TCGA-91-6829
65	253	TCGA-91-6830
59	151	TCGA-91-6840
75	150	TCGA-91-6849
62	198	TCGA-91-7771
75	38	TCGA-91-8497
76	347	TCGA-91-8499
59	529	TCGA-91-A4BC
76	141	TCGA-93-7347
75	123	TCGA-93-7348
77	266	TCGA-93-8067
71	75	TCGA-93-A4JN
70	52	TCGA-93-A4JO
64	110	TCGA-93-A4JP
54	1515	TCGA-95-7039
71	437	TCGA-95-7562
71	241	TCGA-95-7944
67	602	TCGA-95-7947
42	146	TCGA-95-7948
72	89	TCGA-95-8039
74	303	TCGA-95-A4VK
62	543	TCGA-95-A4VN
66	142	TCGA-95-A4VP
76	335	TCGA-97-7546
67	208	TCGA-97-7547
70	36	TCGA-97-7552
58	44	TCGA-97-7553
83	553	TCGA-97-7554
65	506	TCGA-97-7937
76	460	TCGA-97-7938
72	92	TCGA-97-7941
81	48	TCGA-97-8171
75	285	TCGA-97-8172
67	194	TCGA-97-8174
63	157	TCGA-97-8176
59	27	TCGA-97-8177
72	188	TCGA-97-8179
78	44	TCGA-97-8547
55	35	TCGA-97-8552
81	222	TCGA-97-A4LX
60	469	TCGA-97-A4M0
52	40	TCGA-97-A4M1
66	24	TCGA-97-A4M2
69	243	TCGA-97-A4M3
83	151	TCGA-97-A4M5
45	34	TCGA-97-A4M6
74	557	TCGA-99-7458
72	539	TCGA-99-8025
50	483	TCGA-99-8028
61	452	TCGA-99-8032
70	49	TCGA-99-AA5R
65	64	TCGA-J2-8192
69	157	TCGA-J2-8194
61	354	TCGA-J2-A4AD
77	48	TCGA-J2-A4AE
66	97	TCGA-J2-A4AG
48	416	TCGA-L4-A4E5
67	12	TCGA-L4-A4E6
63	276	TCGA-L9-A443
60	664	TCGA-L9-A444
75	38	TCGA-L9-A50W
56	126	TCGA-L9-A743
69	1862	TCGA-L9-A7SV
64	917	TCGA-L9-A8F4
67	387	TCGA-MP-A4SV
53	56	TCGA-MP-A4SW
61	180	TCGA-MP-A4SY
71	82	TCGA-MP-A4T2
68	462	TCGA-MP-A4T4
76	73	TCGA-MP-A4T6
75	144	TCGA-MP-A4T7
68	120	TCGA-MP-A4T8
54	33	TCGA-MP-A4T9
75	423	TCGA-MP-A4TA
77	303	TCGA-MP-A4TC
71	82	TCGA-MP-A4TD
56	148	TCGA-MP-A4TE
58	479	TCGA-MP-A4TF
70	137	TCGA-MP-A4TH
56	429	TCGA-MP-A4TK
76	79	TCGA-MP-A5C7
50	733	TCGA-NJ-A4YF
65	167	TCGA-NJ-A4YG
87	542	TCGA-NJ-A4YI
52	590	TCGA-NJ-A4YP
69	1302	TCGA-NJ-A4YQ
56	170	TCGA-NJ-A55O
67	321	TCGA-NJ-A55R
74	190	TCGA-O1-A52J
68	139	TCGA-S2-AA1A
58	8	TCGA-78-8648
59	1	TCGA-86-A4P8

## Sheet: Fig 2d
Age	Observed number of mutations	Patient ID (TCGA)	Age	Expected number of mutations
50	16	TCGA-AB-2802	5	3.83318
61	15	TCGA-AB-2803	6	4.45188
76	18	TCGA-AB-2810	7	5.11464
78	14	TCGA-AB-2813	8	5.81539
64	11	TCGA-AB-2817	9	6.54267
52	23	TCGA-AB-2819	10	7.28824
76	12	TCGA-AB-2820	11	8.04665
64	13	TCGA-AB-2821	12	8.81433
50	22	TCGA-AB-2829	13	9.58887
64	22	TCGA-AB-2830	14	10.3686
60	13	TCGA-AB-2832	15	11.1524
66	47	TCGA-AB-2837	16	11.9394
67	13	TCGA-AB-2838	17	12.729
51	17	TCGA-AB-2841	18	13.5206
77	17	TCGA-AB-2843	19	14.314
63	11	TCGA-AB-2844	20	15.1088
57	46	TCGA-AB-2846	21	15.9048
53	26	TCGA-AB-2847	22	16.7018
62	22	TCGA-AB-2848	23	17.4997
72	12	TCGA-AB-2850	24	18.2984
54	43	TCGA-AB-2857	25	19.0977
60	44	TCGA-AB-2860	26	19.8976
76	25	TCGA-AB-2861	27	20.698
75	6	TCGA-AB-2865	28	21.4989
51	15	TCGA-AB-2871	29	22.3001
59	10	TCGA-AB-2874	30	23.1018
43	17	TCGA-AB-2875	31	23.9037
60	12	TCGA-AB-2877	32	24.7059
47	22	TCGA-AB-2878	33	25.5084
44	9	TCGA-AB-2884	34	26.3111
71	31	TCGA-AB-2885	35	27.114
42	13	TCGA-AB-2891	36	27.9171
41	14	TCGA-AB-2895	37	28.7204
50	19	TCGA-AB-2897	38	29.5238
69	38	TCGA-AB-2898	39	30.3274
76	7	TCGA-AB-2899	40	31.1312
65	40	TCGA-AB-2904	41	31.935
81	18	TCGA-AB-2908	42	32.739
61	13	TCGA-AB-2910	43	33.5431
51	7	TCGA-AB-2911	44	34.3473
61	10	TCGA-AB-2913	45	35.1516
73	29	TCGA-AB-2915	46	35.9559
48	10	TCGA-AB-2916	47	36.7604
41	6	TCGA-AB-2917	48	37.5649
54	14	TCGA-AB-2919	49	38.3695
78	12	TCGA-AB-2923	50	39.1742
59	11	TCGA-AB-2924	51	39.9789
57	9	TCGA-AB-2925	52	40.7837
71	19	TCGA-AB-2929	53	41.5885
75	26	TCGA-AB-2931	54	42.3934
61	24	TCGA-AB-2936	55	43.1983
76	26	TCGA-AB-2938	56	44.0033
72	27	TCGA-AB-2939	57	44.8083
73	8	TCGA-AB-2941	58	45.6134
67	8	TCGA-AB-2942	59	46.4185
70	32	TCGA-AB-2943	60	47.2237
52	12	TCGA-AB-2947	61	48.0288
58	11	TCGA-AB-2949	62	48.8341
60	20	TCGA-AB-2952	63	49.6393
71	14	TCGA-AB-2959	64	50.4446
62	10	TCGA-AB-2818	65	51.2499
70	6	TCGA-AB-2900	66	52.0552
43	6	TCGA-AB-2928	67	52.8606
48	13	TCGA-AB-2835	68	53.666
67	28	TCGA-AB-2866	69	54.4714
45	11	TCGA-AB-2876	70	55.2768
61	28	TCGA-AB-2956	71	56.0823
55	15	TCGA-AB-2954	72	56.8877
60	19	TCGA-AB-2883	73	57.6932
44	6	TCGA-AB-2920	74	58.4987
56	6	TCGA-AB-2955	75	59.3043
			76	60.1098
			77	60.9154
			78	61.7209
			79	62.5265
			80	63.3321
			81	64.1378
			82	64.9434
			83	65.7491
			84	66.5547
			85	67.3604
			86	68.1661
			87	68.9718
			88	69.7775
			89	70.5832
			90	71.3889

## Sheet: Fig 2e
Background mutation rate	Mean deviation (all cancer types)	Mean deviation (excluding LUAD and SKCM)
0	1	1
0.01	0.696088	0.640228
0.015	0.627465	0.560342
0.02	0.575012	0.49986
0.0225	0.563555	0.487343
0.025	0.566218	0.491768
0.0275	0.589506	0.520945
0.03	0.612794	0.550122
0.035	0.663581	0.613527
0.04	0.753024	0.72332
0.05	0.98412	1.00556
0.06	1.24903	1.32837
0.07	1.54054	1.6831
0.08	1.83204	2.03783
0.09	2.12355	2.39256
0.1	2.41505	2.74729

## Sheet: Fig 4
Cancer type	log10(P)	log10(N)	log10((uD)^n)
AOS	-4.39794	5.81291	-11.2396
BAS	-0.522879	9.76492	-12.5815
BRCA	-0.88941	9.93972	-13.2641
CLL	-2.284	8.13033	-12.017
COAD	-1.31876	8.30103	-12.9263
DUO	-3.52288	6.60206	-14.8239
ESCC	-2.71265	6.82607	-10.7171
GALL	-2.55284	6.20412	-10.3479
GBM	-2.65956	8.13033	-16.7059
HNSCC	-1.86012	7.26717	-11.2754
HOS	-4.51999	5.9345	-11.2396
LAML	-2.38722	8.13033	-12.017
LIHC	-2.14874	9.47857	-14.7734
LOS	-3.65758	6.2014	-11.2041
LUAD	-1.16115	9.08636	-16.3678
MEDB	-3.95861	8.13354	-16.7059
OVG	-3.38616	7.04139	-11.2765
PAAD	-1.86681	9.62118	-14.864
PAE	-3.7122	7.86923	-14.9241
POS	-4.52288	5.65321	-11.2765
PRAD	-0.917215	8.32222	-9.14698
SKCM	-1.6925	9.57978	-13.9148
SMAD	-3.1549	8	-14.1231
TES	-2.4318	6.85733	-8.62852
THF	-1.98885	7.81291	-10.9897
THM	-3.48945	6.81291	-11.0752
Equation of plane: log10(P)=0,9070*log10(N)+0,2885*log10((uD)^n)-6,0359

[truncated: 14 more sheets: Fig S2a, Fig S2b, Fig S3a, Fig S3b, Fig S3c, Fig S3d, Fig S3e, Fig S3f, Fig S3g, Fig S3h, Fig S3i, Fig S3j, Fig S3k, Fig S3l]
